# Supplementary material for: Methyl 11,14,16-triphenyl-8,12-dioxa-14,15-di­aza­tetra­cyclo­[8.7.0.02,7.013,17]hepta­deca-2(7),3,5,13(17),15-penta­ene-10-carboxyl­ate
Source: Acta Crystallogr Sect E Struct Rep Online. 2013 Jun 8;69(Pt 7):o1035. doi: 10.1107/S1600536813015213 (PMC3772469; doi:10.1107/S1600536813015213)
Supplement: Supplementary file 1 [file e-69-o1035-sup1.cif]

##############################################################################
#                                                                            #
# This CIF contains the data in a paper accepted for publication in          #
# Acta Crystallographica Section E. It conforms to the requirements of       #
# Notes for Authors for Acta Crystallographica Section E, and has been       #
# peer reviewed under the auspices of the IUCr Commission on Journals.       #
#                                                                            #
# Full details of the Crystallographic Information File format               #
# are given in the paper "The Crystallographic Information File (CIF):       #
# a New Standard Archive File for Crystallography" by S. R. Hall, F. H.      #
# Allen and I. D. Brown [Acta Cryst. (1991), A47, 655-685].                  #
#                                                                            #
# The current version of the core CIF dictionary is obtainable from          #
# ftp://ftp.iucr.org/pub/cif_core.dic.                                       #
#                                                                            #
# Software is freely available for graphical display of the structure(s)     #
# in this CIF. For information consult the CIF software page                 #
# http://www.iucr.org/resources/cif/software.                                #
#                                                                            #
# This file may be used for bona fide research purposes within the           #
# scientific community so long as proper attribution is given to the journal # 
# article from which it was obtained.                                        #
#                                                                            #
##############################################################################
data_I
_audit_creation_method     SHELXL97
_journal_date_recd_electronic     2013-05-28
_journal_date_accepted     2013-06-01
_journal_name_full     'Acta Crystallographica, Section E'
_journal_year     2013
_journal_volume     69
_journal_issue      7
_journal_page_first     o1035
_journal_page_last     o1035
_journal_paper_category     QO
_journal_paper_doi     10.1107/S1600536813015213
_journal_coeditor_code     IS5278
_publ_contact_author_name     'V.Manivannan'
_publ_contact_author_address
;
Department of Research and Development,
PRIST University,
Vallam,
Thanjavur - 613 403,
Tamil Nadu,
India.
;
_publ_contact_author_email
                              'phdguna@gmail.com, crystallography2010@gmail.com'
_publ_contact_author_fax     ?
_publ_contact_author_phone     '04362241324'
_publ_section_title
;\
Methyl
11,14,16-triphenyl-8,12-dioxa-14,15-diazatetracyclo[8.7.0.0^2,7^.0^13,17^]\
heptadeca-2(7),3,5,13(17),15-pentaene-10-carboxylate
;
loop_
    _publ_author_name
    _publ_author_address
    'J. Kanchanadevi'
;
Department of Physics,
Velammal Institute of Technology,
Panchetty,
Chennai 601 204,
India
;
    'G. Anbalagan'
;
Department of Physics,
Presidency College (Autonomous),
Chennai 600 005,
India
;
    'D. Kannan'
;
Department of Organic Chemistry,
University of Madras,
Guindy Campus,
Chennai 600 025,
India
;
    'B. Gunasekaran'
;
Department of Physics & Nano Technology,
SRM University, SRM Nagar,
Kattankulathur, Kancheepuram Dist,
Chennai 603 203, Tamil Nadu,
India
;
    'V. Manivannan'
;
Department of Research and Development,
PRIST University,
Vallam,
Thanjavur 613 403,
Tamil Nadu,
India
;
'N. Bakthadoss'
;
Department of Organic Chemistry, 
University of Madras, 
Maraimalai Campus, 
Chennai 600 025, 
India
;
_publ_section_synopsis     .
_chemical_name_systematic
;\
Methyl
11,14,16-triphenyl-8,12-dioxa-14,15-diazatetracyclo[8.7.0.0^2,7^.0^13,17^]\
heptadeca-2(7),3,5,13(17),15-pentaene-10-carboxylate
;
_chemical_name_common     ?
_chemical_formula_moiety     'C33 H26 N2 O4'
_chemical_formula_sum     'C33 H26 N2 O4'
_chemical_formula_iupac     'C33 H26 N2 O4'
_chemical_formula_weight     514.56
_chemical_melting_point     ?
_symmetry_cell_setting     monoclinic
_symmetry_space_group_name_H-M     'P 21/n'
_symmetry_space_group_name_Hall     '-P 2yn'
loop_
    _symmetry_equiv_pos_as_xyz
    'x, y, z'
    '-x+1/2, y+1/2, -z+1/2'
    '-x, -y, -z'
    'x-1/2, -y-1/2, z-1/2'
_cell_length_a     11.916(5)
_cell_length_b     10.876(5)
_cell_length_c     21.153(5)
_cell_angle_alpha     90.000
_cell_angle_beta     105.797(5)
_cell_angle_gamma     90.000
_cell_volume     2637.9(18)
_cell_formula_units_Z     4
_cell_measurement_reflns_used     9160
_cell_measurement_theta_min     2.26
_cell_measurement_theta_max     25.10
_cell_measurement_temperature     295(2)
_exptl_crystal_description     'Block'
_exptl_crystal_colour     'Colourless'
_exptl_crystal_size_max     0.30
_exptl_crystal_size_mid     0.20
_exptl_crystal_size_min     0.20
_exptl_crystal_density_diffrn     1.296
_exptl_crystal_density_meas     ?
_exptl_crystal_density_method     'not measured'
_exptl_crystal_F_000     1080
_exptl_absorpt_coefficient_mu     0.086
_exptl_absorpt_correction_type     multi-scan
_exptl_absorpt_process_details     '(SADABS; Sheldrick, 1996)'
_exptl_absorpt_correction_T_min     0.9800
_exptl_absorpt_correction_T_max     0.9830
_exptl_special_details     ?
_diffrn_ambient_temperature     295(2)
_diffrn_radiation_type     MoK\a
_diffrn_radiation_wavelength     0.71073
_diffrn_radiation_source     'fine-focus sealed tube'
_diffrn_radiation_monochromator     graphite
_diffrn_measurement_device_type     'Bruker APEXII CCD'
_diffrn_measurement_method     '\w and \f'
_diffrn_detector_area_resol_mean     0
_diffrn_reflns_number     40448
_diffrn_reflns_av_R_equivalents     0.0500
_diffrn_reflns_av_sigmaI/netI     0.0283
_diffrn_reflns_theta_min     2.26
_diffrn_reflns_theta_max     25.10
_diffrn_reflns_theta_full     25.10
_diffrn_measured_fraction_theta_max     0.979
_diffrn_measured_fraction_theta_full     0.979
_diffrn_reflns_limit_h_min     -14
_diffrn_reflns_limit_h_max     14
_diffrn_reflns_limit_k_min     -12
_diffrn_reflns_limit_k_max     12
_diffrn_reflns_limit_l_min     -24
_diffrn_reflns_limit_l_max     24
_diffrn_standards_number     ?
_diffrn_standards_interval_count     0
_diffrn_standards_interval_time     0
_diffrn_standards_decay_%     ?
_refine_special_details     ?
_reflns_number_total     4605
_reflns_number_gt     3289
_reflns_threshold_expression     >2sigma(I)
_refine_ls_structure_factor_coef     Fsqd
_refine_ls_matrix_type     full
_refine_ls_R_factor_all     0.0624
_refine_ls_R_factor_gt     0.0401
_refine_ls_wR_factor_gt     0.1117
_refine_ls_wR_factor_ref     0.1288
_refine_ls_goodness_of_fit_ref     1.014
_refine_ls_restrained_S_all     1.014
_refine_ls_number_reflns     4605
_refine_ls_number_parameters     354
_refine_ls_number_restraints     0
_refine_ls_hydrogen_treatment     constr
_refine_ls_weighting_scheme     calc
_refine_ls_weighting_details
         'calc w=1/[\s^2^(Fo^2^)+(0.0765P)^2^+0.2117P] where P=(Fo^2^+2Fc^2^)/3'
_atom_sites_solution_hydrogens     geom
_atom_sites_solution_primary     direct
_atom_sites_solution_secondary     difmap
_refine_ls_shift/su_max     0.000
_refine_ls_shift/su_mean     0.000
_refine_diff_density_max     0.219
_refine_diff_density_min     -0.152
_refine_ls_extinction_method     SHELXL
_refine_ls_extinction_coef     0.0055(11)
_refine_ls_extinction_expression
                                  'Fc^*^=kFc[1+0.001xFc^2^\l^3^/sin(2\q)]^-1/4^'
loop_
    _atom_type_symbol
    _atom_type_description
    _atom_type_scat_dispersion_real
    _atom_type_scat_dispersion_imag
    _atom_type_scat_source
    'C' 'C' 0.0033 0.0016
                         'International Tables Vol C Tables 4.2.6.8 and 6.1.1.4'
    'H' 'H' 0.0000 0.0000
                         'International Tables Vol C Tables 4.2.6.8 and 6.1.1.4'
    'N' 'N' 0.0061 0.0033
                         'International Tables Vol C Tables 4.2.6.8 and 6.1.1.4'
    'O' 'O' 0.0106 0.0060
                         'International Tables Vol C Tables 4.2.6.8 and 6.1.1.4'
_computing_data_collection     'APEX2 (Bruker, 2008)'
_computing_cell_refinement     'SAINT (Bruker, 2008)'
_computing_data_reduction     'SAINT (Bruker, 2008)'
_computing_structure_solution     'SHELXS97 (Sheldrick, 2008)'
_computing_structure_refinement     'SHELXL97 (Sheldrick, 2008)'
_computing_molecular_graphics     'PLATON (Spek, 2009)'
_computing_publication_material     'SHELXL97 (Sheldrick, 2008)'
loop_
    _atom_site_type_symbol
    _atom_site_label
    _atom_site_fract_x
    _atom_site_fract_y
    _atom_site_fract_z
    _atom_site_U_iso_or_equiv
    _atom_site_adp_type
    _atom_site_calc_flag
    _atom_site_refinement_flags
    _atom_site_occupancy
    _atom_site_symmetry_multiplicity
    _atom_site_disorder_assembly
    _atom_site_disorder_group
    C C1 0.05478(14) 0.91979(14) -0.10983(8) 0.0365(4) Uani d . 1 1 . .
    C C2 -0.00894(17) 0.91873(17) -0.17503(8) 0.0485(5) Uani d . 1 1 . .
    H H2 -0.0865 0.8936 -0.1868 0.058 Uiso calc R 1 1 . .
    C C3 0.0436(2) 0.9554(2) -0.22240(9) 0.0640(6) Uani d . 1 1 . .
    H H3 0.0008 0.9555 -0.2663 0.077 Uiso calc R 1 1 . .
    C C4 0.1577(2) 0.9914(2) -0.20573(11) 0.0709(6) Uani d . 1 1 . .
    H H4 0.1929 1.0147 -0.2381 0.085 Uiso calc R 1 1 . .
    C C5 0.21952(19) 0.9930(2) -0.14101(11) 0.0678(6) Uani d . 1 1 . .
    H H5 0.2970 1.0184 -0.1295 0.081 Uiso calc R 1 1 . .
    C C6 0.16912(16) 0.95781(18) -0.09264(9) 0.0525(5) Uani d . 1 1 . .
    H H6 0.2119 0.9597 -0.0487 0.063 Uiso calc R 1 1 . .
    C C7 0.04554(14) 0.84233(14) 0.00130(8) 0.0340(4) Uani d . 1 1 . .
    C C8 0.18737(14) 0.83563(15) 0.10115(8) 0.0365(4) Uani d . 1 1 . .
    H H8 0.1595 0.9084 0.1196 0.044 Uiso calc R 1 1 . .
    C C9 0.31735(15) 0.83154(16) 0.12662(8) 0.0414(4) Uani d . 1 1 . .
    C C10 0.38724(16) 0.77182(19) 0.09357(10) 0.0559(5) Uani d . 1 1 . .
    H H10 0.3532 0.7349 0.0532 0.067 Uiso calc R 1 1 . .
    C C11 0.50601(18) 0.7664(2) 0.11951(13) 0.0738(7) Uani d . 1 1 . .
    H H11 0.5519 0.7268 0.0966 0.089 Uiso calc R 1 1 . .
    C C12 0.5564(2) 0.8188(3) 0.17848(14) 0.0864(9) Uani d . 1 1 . .
    H H12 0.6365 0.8122 0.1968 0.104 Uiso calc R 1 1 . .
    C C13 0.4900(2) 0.8812(3) 0.21107(12) 0.0845(8) Uani d . 1 1 . .
    H H13 0.5255 0.9191 0.2509 0.101 Uiso calc R 1 1 . .
    C C14 0.37027(18) 0.8886(2) 0.18530(10) 0.0611(6) Uani d . 1 1 . .
    H H14 0.3256 0.9320 0.2076 0.073 Uiso calc R 1 1 . .
    C C15 0.12185(14) 0.72167(14) 0.11748(7) 0.0342(4) Uani d . 1 1 . .
    O O2 0.08181(11) 0.50306(10) 0.08741(7) 0.0573(4) Uani d . 1 1 . .
    C C17 -0.02322(16) 0.51735(15) 0.09970(8) 0.0433(4) Uani d . 1 1 . .
    C C18 -0.07915(18) 0.40980(18) 0.10863(9) 0.0550(5) Uani d . 1 1 . .
    H H18 -0.0453 0.3342 0.1045 0.066 Uiso calc R 1 1 . .
    C C19 -0.18357(19) 0.4139(2) 0.12349(10) 0.0625(6) Uani d . 1 1 . .
    H H19 -0.2216 0.3412 0.1283 0.075 Uiso calc R 1 1 . .
    C C20 -0.23285(18) 0.5254(2) 0.13141(10) 0.0618(6) Uani d . 1 1 . .
    H H20 -0.3031 0.5285 0.1426 0.074 Uiso calc R 1 1 . .
    C C21 -0.17688(16) 0.63237(18) 0.12258(9) 0.0518(5) Uani d . 1 1 . .
    H H21 -0.2099 0.7076 0.1283 0.062 Uiso calc R 1 1 . .
    C C22 -0.07280(14) 0.63042(15) 0.10545(8) 0.0381(4) Uani d . 1 1 . .
    C C23 -0.01121(14) 0.74599(14) 0.09516(8) 0.0340(4) Uani d . 1 1 . .
    H H23 -0.0295 0.8107 0.1230 0.041 Uiso calc R 1 1 . .
    C C24 -0.03910(14) 0.79328(14) 0.02535(8) 0.0332(4) Uani d . 1 1 . .
    C C25 -0.14127(14) 0.80602(14) -0.02772(8) 0.0354(4) Uani d . 1 1 . .
    C C26 -0.26381(14) 0.77063(16) -0.03464(8) 0.0393(4) Uani d . 1 1 . .
    C C27 -0.29485(17) 0.64951(17) -0.03038(9) 0.0502(5) Uani d . 1 1 . .
    H H27 -0.2372 0.5894 -0.0199 0.060 Uiso calc R 1 1 . .
    C C28 -0.4097(2) 0.6165(2) -0.04147(11) 0.0685(6) Uani d . 1 1 . .
    H H28 -0.4294 0.5342 -0.0392 0.082 Uiso calc R 1 1 . .
    C C29 -0.4949(2) 0.7035(3) -0.05576(13) 0.0823(8) Uani d . 1 1 . .
    H H29 -0.5726 0.6809 -0.0625 0.099 Uiso calc R 1 1 . .
    C C30 -0.46592(19) 0.8242(3) -0.06011(13) 0.0828(8) Uani d . 1 1 . .
    H H30 -0.5241 0.8838 -0.0700 0.099 Uiso calc R 1 1 . .
    C C31 -0.35080(16) 0.85816(19) -0.04987(10) 0.0589(6) Uani d . 1 1 . .
    H H31 -0.3318 0.9404 -0.0533 0.071 Uiso calc R 1 1 . .
    C C32 0.16275(15) 0.70167(16) 0.19162(8) 0.0397(4) Uani d . 1 1 . .
    C C33 0.1692(2) 0.7890(3) 0.29487(10) 0.0889(9) Uani d . 1 1 . .
    H H33A 0.1394 0.7163 0.3103 0.133 Uiso calc R 1 1 . .
    H H33B 0.1411 0.8604 0.3125 0.133 Uiso calc R 1 1 . .
    H H33C 0.2529 0.7878 0.3089 0.133 Uiso calc R 1 1 . .
    N N1 -0.11824(12) 0.85767(12) -0.07964(7) 0.0383(4) Uani d . 1 1 . .
    N N2 -0.00009(11) 0.88050(12) -0.06145(6) 0.0348(3) Uani d . 1 1 . .
    O O1 0.16074(9) 0.85152(10) 0.03056(5) 0.0396(3) Uani d . 1 1 . .
    C C16 0.14938(15) 0.60844(15) 0.08254(9) 0.0414(4) Uani d . 1 1 . .
    H H16A 0.1373 0.6280 0.0364 0.050 Uiso calc R 1 1 . .
    H H16B 0.2312 0.5884 0.1005 0.050 Uiso calc R 1 1 . .
    O O3 0.21895(13) 0.61598(12) 0.21744(6) 0.0634(4) Uani d . 1 1 . .
    O O4 0.13024(12) 0.79288(12) 0.22348(6) 0.0590(4) Uani d . 1 1 . .
loop_
    _atom_site_aniso_label
    _atom_site_aniso_U_11
    _atom_site_aniso_U_22
    _atom_site_aniso_U_33
    _atom_site_aniso_U_12
    _atom_site_aniso_U_13
    _atom_site_aniso_U_23
    C1 0.0438(10) 0.0316(9) 0.0343(9) 0.0017(7) 0.0112(7) 0.0032(7)
    C2 0.0536(12) 0.0533(11) 0.0370(10) -0.0019(9) 0.0097(9) 0.0021(8)
    C3 0.0802(16) 0.0792(15) 0.0332(10) -0.0054(12) 0.0164(10) 0.0021(10)
    C4 0.0790(16) 0.0881(17) 0.0552(14) -0.0065(13) 0.0346(12) 0.0133(12)
    C5 0.0556(13) 0.0908(17) 0.0597(14) -0.0093(12) 0.0203(11) 0.0206(12)
    C6 0.0492(12) 0.0646(12) 0.0421(11) -0.0050(10) 0.0097(9) 0.0119(9)
    C7 0.0345(9) 0.0336(9) 0.0306(9) 0.0014(7) 0.0034(7) 0.0014(7)
    C8 0.0398(10) 0.0387(9) 0.0286(9) 0.0014(7) 0.0052(7) 0.0016(7)
    C9 0.0392(10) 0.0453(10) 0.0355(10) -0.0040(8) 0.0030(8) 0.0087(8)
    C10 0.0423(11) 0.0698(13) 0.0540(12) -0.0001(10) 0.0104(9) 0.0010(10)
    C11 0.0376(12) 0.0990(18) 0.0830(17) 0.0050(11) 0.0135(12) 0.0177(14)
    C12 0.0410(13) 0.133(2) 0.0752(18) -0.0137(14) -0.0012(13) 0.0407(17)
    C13 0.0637(16) 0.128(2) 0.0460(13) -0.0416(15) -0.0112(12) 0.0112(14)
    C14 0.0566(13) 0.0784(14) 0.0430(11) -0.0212(11) 0.0047(10) -0.0017(10)
    C15 0.0365(9) 0.0359(9) 0.0287(9) 0.0023(7) 0.0064(7) 0.0017(7)
    O2 0.0600(9) 0.0364(7) 0.0816(10) -0.0005(6) 0.0295(8) -0.0085(6)
    C17 0.0499(11) 0.0406(10) 0.0369(10) -0.0043(8) 0.0077(8) 0.0007(8)
    C18 0.0671(14) 0.0420(11) 0.0510(12) -0.0099(10) 0.0078(10) -0.0007(9)
    C19 0.0683(15) 0.0590(14) 0.0527(13) -0.0229(11) 0.0038(11) 0.0119(10)
    C20 0.0508(12) 0.0781(16) 0.0574(13) -0.0135(11) 0.0160(10) 0.0157(11)
    C21 0.0474(12) 0.0582(12) 0.0511(12) -0.0007(9) 0.0155(9) 0.0119(9)
    C22 0.0400(10) 0.0412(10) 0.0304(9) -0.0014(7) 0.0052(7) 0.0049(7)
    C23 0.0361(9) 0.0344(9) 0.0306(9) 0.0032(7) 0.0077(7) 0.0017(7)
    C24 0.0354(9) 0.0315(8) 0.0317(9) 0.0019(7) 0.0075(7) 0.0007(7)
    C25 0.0386(10) 0.0336(9) 0.0323(9) -0.0001(7) 0.0067(7) -0.0004(7)
    C26 0.0361(10) 0.0492(11) 0.0298(9) -0.0017(8) 0.0045(7) -0.0003(7)
    C27 0.0477(12) 0.0523(11) 0.0494(12) -0.0088(9) 0.0113(9) -0.0032(9)
    C28 0.0628(15) 0.0766(15) 0.0662(15) -0.0275(12) 0.0177(12) -0.0068(12)
    C29 0.0417(13) 0.124(2) 0.0783(17) -0.0230(15) 0.0107(12) -0.0044(16)
    C30 0.0375(13) 0.104(2) 0.099(2) 0.0145(13) 0.0047(12) 0.0103(16)
    C31 0.0408(12) 0.0642(13) 0.0651(14) 0.0062(9) 0.0032(10) 0.0074(10)
    C32 0.0392(10) 0.0408(10) 0.0370(10) 0.0023(8) 0.0066(8) 0.0043(8)
    C33 0.118(2) 0.113(2) 0.0290(11) 0.0323(17) 0.0092(12) -0.0018(12)
    N1 0.0350(8) 0.0413(8) 0.0354(8) -0.0010(6) 0.0044(6) 0.0021(6)
    N2 0.0343(8) 0.0374(8) 0.0305(7) -0.0002(6) 0.0051(6) 0.0046(6)
    O1 0.0354(7) 0.0497(7) 0.0307(6) -0.0011(5) 0.0039(5) 0.0076(5)
    C16 0.0434(10) 0.0387(10) 0.0429(10) 0.0022(8) 0.0132(8) 0.0009(8)
    O3 0.0791(10) 0.0559(8) 0.0451(8) 0.0196(7) -0.0004(7) 0.0125(6)
    O4 0.0785(10) 0.0661(9) 0.0288(7) 0.0220(7) 0.0082(6) -0.0019(6)
_geom_special_details     ?
loop_
    _geom_bond_atom_site_label_1
    _geom_bond_atom_site_label_2
    _geom_bond_site_symmetry_2
    _geom_bond_distance
    _geom_bond_publ_flag
    C1 C6 . 1.375(2) ?
    C1 C2 . 1.382(2) ?
    C1 N2 . 1.422(2) ?
    C2 C3 . 1.377(3) ?
    C2 H2 . 0.9300 ?
    C3 C4 . 1.366(3) ?
    C3 H3 . 0.9300 ?
    C4 C5 . 1.367(3) ?
    C4 H4 . 0.9300 ?
    C5 C6 . 1.374(3) ?
    C5 H5 . 0.9300 ?
    C6 H6 . 0.9300 ?
    C7 O1 . 1.3472(19) ?
    C7 N2 . 1.355(2) ?
    C7 C24 . 1.356(2) ?
    C8 O1 . 1.4500(19) ?
    C8 C9 . 1.496(2) ?
    C8 C15 . 1.553(2) ?
    C8 H8 . 0.9800 ?
    C9 C14 . 1.377(3) ?
    C9 C10 . 1.386(3) ?
    C10 C11 . 1.373(3) ?
    C10 H10 . 0.9300 ?
    C11 C12 . 1.354(4) ?
    C11 H11 . 0.9300 ?
    C12 C13 . 1.363(4) ?
    C12 H12 . 0.9300 ?
    C13 C14 . 1.384(3) ?
    C13 H13 . 0.9300 ?
    C14 H14 . 0.9300 ?
    C15 C16 . 1.517(2) ?
    C15 C32 . 1.526(2) ?
    C15 C23 . 1.549(2) ?
    O2 C17 . 1.355(2) ?
    O2 C16 . 1.420(2) ?
    C17 C22 . 1.384(2) ?
    C17 C18 . 1.384(3) ?
    C18 C19 . 1.364(3) ?
    C18 H18 . 0.9300 ?
    C19 C20 . 1.378(3) ?
    C19 H19 . 0.9300 ?
    C20 C21 . 1.379(3) ?
    C20 H20 . 0.9300 ?
    C21 C22 . 1.384(3) ?
    C21 H21 . 0.9300 ?
    C22 C23 . 1.501(2) ?
    C23 C24 . 1.513(2) ?
    C23 H23 . 0.9800 ?
    C24 C25 . 1.420(2) ?
    C25 N1 . 1.327(2) ?
    C25 C26 . 1.478(2) ?
    C26 C27 . 1.378(2) ?
    C26 C31 . 1.379(3) ?
    C27 C28 . 1.372(3) ?
    C27 H27 . 0.9300 ?
    C28 C29 . 1.360(3) ?
    C28 H28 . 0.9300 ?
    C29 C30 . 1.368(4) ?
    C29 H29 . 0.9300 ?
    C30 C31 . 1.380(3) ?
    C30 H30 . 0.9300 ?
    C31 H31 . 0.9300 ?
    C32 O3 . 1.190(2) ?
    C32 O4 . 1.315(2) ?
    C33 O4 . 1.455(2) ?
    C33 H33A . 0.9600 ?
    C33 H33B . 0.9600 ?
    C33 H33C . 0.9600 ?
    N1 N2 . 1.3772(19) ?
    C16 H16A . 0.9700 ?
    C16 H16B . 0.9700 ?
loop_
    _geom_angle_atom_site_label_1
    _geom_angle_atom_site_label_2
    _geom_angle_atom_site_label_3
    _geom_angle_site_symmetry_1
    _geom_angle_site_symmetry_3
    _geom_angle
    _geom_angle_publ_flag
    C6 C1 C2 . . 120.15(16) ?
    C6 C1 N2 . . 121.12(15) ?
    C2 C1 N2 . . 118.73(15) ?
    C3 C2 C1 . . 119.27(18) ?
    C3 C2 H2 . . 120.4 ?
    C1 C2 H2 . . 120.4 ?
    C4 C3 C2 . . 120.86(19) ?
    C4 C3 H3 . . 119.6 ?
    C2 C3 H3 . . 119.6 ?
    C3 C4 C5 . . 119.3(2) ?
    C3 C4 H4 . . 120.3 ?
    C5 C4 H4 . . 120.3 ?
    C4 C5 C6 . . 121.1(2) ?
    C4 C5 H5 . . 119.5 ?
    C6 C5 H5 . . 119.5 ?
    C5 C6 C1 . . 119.30(18) ?
    C5 C6 H6 . . 120.4 ?
    C1 C6 H6 . . 120.4 ?
    O1 C7 N2 . . 120.94(14) ?
    O1 C7 C24 . . 128.72(14) ?
    N2 C7 C24 . . 110.29(14) ?
    O1 C8 C9 . . 106.82(13) ?
    O1 C8 C15 . . 109.99(12) ?
    C9 C8 C15 . . 115.48(13) ?
    O1 C8 H8 . . 108.1 ?
    C9 C8 H8 . . 108.1 ?
    C15 C8 H8 . . 108.1 ?
    C14 C9 C10 . . 118.36(18) ?
    C14 C9 C8 . . 119.10(17) ?
    C10 C9 C8 . . 122.54(16) ?
    C11 C10 C9 . . 120.9(2) ?
    C11 C10 H10 . . 119.5 ?
    C9 C10 H10 . . 119.5 ?
    C12 C11 C10 . . 120.0(2) ?
    C12 C11 H11 . . 120.0 ?
    C10 C11 H11 . . 120.0 ?
    C11 C12 C13 . . 120.2(2) ?
    C11 C12 H12 . . 119.9 ?
    C13 C12 H12 . . 119.9 ?
    C12 C13 C14 . . 120.5(2) ?
    C12 C13 H13 . . 119.8 ?
    C14 C13 H13 . . 119.8 ?
    C9 C14 C13 . . 119.9(2) ?
    C9 C14 H14 . . 120.0 ?
    C13 C14 H14 . . 120.0 ?
    C16 C15 C32 . . 109.52(13) ?
    C16 C15 C23 . . 109.22(13) ?
    C32 C15 C23 . . 110.59(13) ?
    C16 C15 C8 . . 110.55(14) ?
    C32 C15 C8 . . 107.64(13) ?
    C23 C15 C8 . . 109.31(12) ?
    C17 O2 C16 . . 119.54(13) ?
    O2 C17 C22 . . 123.89(15) ?
    O2 C17 C18 . . 115.69(16) ?
    C22 C17 C18 . . 120.38(18) ?
    C19 C18 C17 . . 120.47(19) ?
    C19 C18 H18 . . 119.8 ?
    C17 C18 H18 . . 119.8 ?
    C18 C19 C20 . . 120.14(19) ?
    C18 C19 H19 . . 119.9 ?
    C20 C19 H19 . . 119.9 ?
    C19 C20 C21 . . 119.2(2) ?
    C19 C20 H20 . . 120.4 ?
    C21 C20 H20 . . 120.4 ?
    C20 C21 C22 . . 121.58(19) ?
    C20 C21 H21 . . 119.2 ?
    C22 C21 H21 . . 119.2 ?
    C21 C22 C17 . . 118.11(16) ?
    C21 C22 C23 . . 122.26(16) ?
    C17 C22 C23 . . 119.60(16) ?
    C22 C23 C24 . . 116.12(13) ?
    C22 C23 C15 . . 108.25(13) ?
    C24 C23 C15 . . 106.87(13) ?
    C22 C23 H23 . . 108.5 ?
    C24 C23 H23 . . 108.5 ?
    C15 C23 H23 . . 108.5 ?
    C7 C24 C25 . . 103.30(14) ?
    C7 C24 C23 . . 120.77(14) ?
    C25 C24 C23 . . 135.88(15) ?
    N1 C25 C24 . . 111.68(14) ?
    N1 C25 C26 . . 116.71(14) ?
    C24 C25 C26 . . 131.59(15) ?
    C27 C26 C31 . . 118.50(17) ?
    C27 C26 C25 . . 121.20(16) ?
    C31 C26 C25 . . 120.17(16) ?
    C28 C27 C26 . . 120.8(2) ?
    C28 C27 H27 . . 119.6 ?
    C26 C27 H27 . . 119.6 ?
    C29 C28 C27 . . 120.4(2) ?
    C29 C28 H28 . . 119.8 ?
    C27 C28 H28 . . 119.8 ?
    C28 C29 C30 . . 119.7(2) ?
    C28 C29 H29 . . 120.1 ?
    C30 C29 H29 . . 120.1 ?
    C29 C30 C31 . . 120.3(2) ?
    C29 C30 H30 . . 119.8 ?
    C31 C30 H30 . . 119.8 ?
    C26 C31 C30 . . 120.3(2) ?
    C26 C31 H31 . . 119.9 ?
    C30 C31 H31 . . 119.9 ?
    O3 C32 O4 . . 124.26(16) ?
    O3 C32 C15 . . 124.45(16) ?
    O4 C32 C15 . . 111.28(14) ?
    O4 C33 H33A . . 109.5 ?
    O4 C33 H33B . . 109.5 ?
    H33A C33 H33B . . 109.5 ?
    O4 C33 H33C . . 109.5 ?
    H33A C33 H33C . . 109.5 ?
    H33B C33 H33C . . 109.5 ?
    C25 N1 N2 . . 105.72(12) ?
    C7 N2 N1 . . 109.00(12) ?
    C7 N2 C1 . . 131.03(14) ?
    N1 N2 C1 . . 119.23(12) ?
    C7 O1 C8 . . 111.98(12) ?
    O2 C16 C15 . . 114.68(14) ?
    O2 C16 H16A . . 108.6 ?
    C15 C16 H16A . . 108.6 ?
    O2 C16 H16B . . 108.6 ?
    C15 C16 H16B . . 108.6 ?
    H16A C16 H16B . . 107.6 ?
    C32 O4 C33 . . 117.05(15) ?
loop_
    _geom_torsion_atom_site_label_1
    _geom_torsion_atom_site_label_2
    _geom_torsion_atom_site_label_3
    _geom_torsion_atom_site_label_4
    _geom_torsion_site_symmetry_1
    _geom_torsion_site_symmetry_2
    _geom_torsion_site_symmetry_3
    _geom_torsion_site_symmetry_4
    _geom_torsion
    _geom_torsion_publ_flag
    C6 C1 C2 C3 . . . . 0.4(3) ?
    N2 C1 C2 C3 . . . . -179.34(17) ?
    C1 C2 C3 C4 . . . . 0.6(3) ?
    C2 C3 C4 C5 . . . . -1.1(4) ?
    C3 C4 C5 C6 . . . . 0.6(4) ?
    C4 C5 C6 C1 . . . . 0.3(3) ?
    C2 C1 C6 C5 . . . . -0.9(3) ?
    N2 C1 C6 C5 . . . . 178.87(17) ?
    O1 C8 C9 C14 . . . . 141.20(16) ?
    C15 C8 C9 C14 . . . . -96.15(19) ?
    O1 C8 C9 C10 . . . . -39.1(2) ?
    C15 C8 C9 C10 . . . . 83.5(2) ?
    C14 C9 C10 C11 . . . . 1.9(3) ?
    C8 C9 C10 C11 . . . . -177.79(18) ?
    C9 C10 C11 C12 . . . . 0.7(3) ?
    C10 C11 C12 C13 . . . . -2.6(4) ?
    C11 C12 C13 C14 . . . . 2.0(4) ?
    C10 C9 C14 C13 . . . . -2.5(3) ?
    C8 C9 C14 C13 . . . . 177.18(18) ?
    C12 C13 C14 C9 . . . . 0.6(4) ?
    O1 C8 C15 C16 . . . . 54.65(17) ?
    C9 C8 C15 C16 . . . . -66.31(18) ?
    O1 C8 C15 C32 . . . . 174.23(12) ?
    C9 C8 C15 C32 . . . . 53.27(18) ?
    O1 C8 C15 C23 . . . . -65.61(16) ?
    C9 C8 C15 C23 . . . . 173.44(13) ?
    C16 O2 C17 C22 . . . . 2.7(3) ?
    C16 O2 C17 C18 . . . . -175.26(15) ?
    O2 C17 C18 C19 . . . . 177.76(17) ?
    C22 C17 C18 C19 . . . . -0.3(3) ?
    C17 C18 C19 C20 . . . . -1.7(3) ?
    C18 C19 C20 C21 . . . . 1.6(3) ?
    C19 C20 C21 C22 . . . . 0.5(3) ?
    C20 C21 C22 C17 . . . . -2.4(3) ?
    C20 C21 C22 C23 . . . . 179.53(16) ?
    O2 C17 C22 C21 . . . . -175.60(16) ?
    C18 C17 C22 C21 . . . . 2.3(3) ?
    O2 C17 C22 C23 . . . . 2.5(3) ?
    C18 C17 C22 C23 . . . . -179.60(16) ?
    C21 C22 C23 C24 . . . . -93.1(2) ?
    C17 C22 C23 C24 . . . . 88.85(18) ?
    C21 C22 C23 C15 . . . . 146.77(16) ?
    C17 C22 C23 C15 . . . . -31.3(2) ?
    C16 C15 C23 C22 . . . . 53.54(17) ?
    C32 C15 C23 C22 . . . . -67.05(16) ?
    C8 C15 C23 C22 . . . . 174.61(13) ?
    C16 C15 C23 C24 . . . . -72.22(16) ?
    C32 C15 C23 C24 . . . . 167.19(13) ?
    C8 C15 C23 C24 . . . . 48.85(16) ?
    O1 C7 C24 C25 . . . . -178.27(15) ?
    N2 C7 C24 C25 . . . . -0.76(17) ?
    O1 C7 C24 C23 . . . . 3.7(3) ?
    N2 C7 C24 C23 . . . . -178.75(13) ?
    C22 C23 C24 C7 . . . . -141.22(16) ?
    C15 C23 C24 C7 . . . . -20.34(19) ?
    C22 C23 C24 C25 . . . . 41.6(3) ?
    C15 C23 C24 C25 . . . . 162.47(17) ?
    C7 C24 C25 N1 . . . . 0.66(18) ?
    C23 C24 C25 N1 . . . . 178.18(16) ?
    C7 C24 C25 C26 . . . . 179.51(17) ?
    C23 C24 C25 C26 . . . . -3.0(3) ?
    N1 C25 C26 C27 . . . . 116.90(18) ?
    C24 C25 C26 C27 . . . . -61.9(2) ?
    N1 C25 C26 C31 . . . . -58.8(2) ?
    C24 C25 C26 C31 . . . . 122.4(2) ?
    C31 C26 C27 C28 . . . . 0.4(3) ?
    C25 C26 C27 C28 . . . . -175.35(18) ?
    C26 C27 C28 C29 . . . . -1.2(3) ?
    C27 C28 C29 C30 . . . . 1.0(4) ?
    C28 C29 C30 C31 . . . . -0.2(4) ?
    C27 C26 C31 C30 . . . . 0.4(3) ?
    C25 C26 C31 C30 . . . . 176.2(2) ?
    C29 C30 C31 C26 . . . . -0.5(4) ?
    C16 C15 C32 O3 . . . . 7.7(2) ?
    C23 C15 C32 O3 . . . . 128.08(18) ?
    C8 C15 C32 O3 . . . . -112.56(19) ?
    C16 C15 C32 O4 . . . . -173.82(14) ?
    C23 C15 C32 O4 . . . . -53.41(18) ?
    C8 C15 C32 O4 . . . . 65.95(18) ?
    C24 C25 N1 N2 . . . . -0.31(18) ?
    C26 C25 N1 N2 . . . . -179.34(13) ?
    O1 C7 N2 N1 . . . . 178.36(13) ?
    C24 C7 N2 N1 . . . . 0.63(18) ?
    O1 C7 N2 C1 . . . . 8.5(3) ?
    C24 C7 N2 C1 . . . . -169.21(15) ?
    C25 N1 N2 C7 . . . . -0.18(17) ?
    C25 N1 N2 C1 . . . . 171.04(13) ?
    C6 C1 N2 C7 . . . . -19.0(3) ?
    C2 C1 N2 C7 . . . . 160.76(16) ?
    C6 C1 N2 N1 . . . . 172.05(15) ?
    C2 C1 N2 N1 . . . . -8.2(2) ?
    N2 C7 O1 C8 . . . . 165.39(14) ?
    C24 C7 O1 C8 . . . . -17.3(2) ?
    C9 C8 O1 C7 . . . . 172.87(13) ?
    C15 C8 O1 C7 . . . . 46.85(17) ?
    C17 O2 C16 C15 . . . . 23.4(2) ?
    C32 C15 C16 O2 . . . . 69.47(18) ?
    C23 C15 C16 O2 . . . . -51.78(18) ?
    C8 C15 C16 O2 . . . . -172.09(13) ?
    O3 C32 O4 C33 . . . . 1.9(3) ?
    C15 C32 O4 C33 . . . . -176.62(18) ?
loop_
    _geom_hbond_atom_site_label_D
    _geom_hbond_atom_site_label_H
    _geom_hbond_atom_site_label_A
    _geom_hbond_site_symmetry_A
    _geom_hbond_distance_DH
    _geom_hbond_distance_HA
    _geom_hbond_distance_DA
    _geom_hbond_angle_DHA
    C18 H18 N2 3_565 0.93 2.62 3.517(3) 163
    C6 H6 O1 . 0.93 2.26 2.877(2) 123
    C13 H13 Cg6 2_555 0.93 2.98 3.904(8) 174
    C18 H18 Cg1 3_565 0.93 2.88 3.720(5) 150
    C23 H23 Cg4 3_575 0.98 2.86 3.787(6) 159
_iucr_refine_instructions_details
;
TITL KANCH2785 in P2(1)/n
CELL  0.71073  11.9160  10.8760  21.1530   90.000  105.797   90.000
ZERR     4.00   0.0050   0.0050   0.0050    0.005    0.005    0.005
LATT   1
SYMM  1/2 - X, 1/2 + Y, 1/2 - Z
SFAC  C    H    N    O
UNIT  132  104  8    16
MERG   2
FMAP   2
PLAN   20
OMIT -1 0 1
ACTA
EQIV $1 -X, 1-Y, -Z
HTAB C18 N2_$1
HTAB C2 N1
HTAB C6 O1
HTAB C16 O1
HTAB C23 O4
HTAB    2.00000
BOND
BOND   $H
CONF
L.S.  10
WGHT    0.076500    0.211700
EXTI    0.005526
FVAR       0.42193
MOLE    1
C1    1    0.054777    0.919789   -0.109827    11.00000    0.04377    0.03160 =
         0.03432    0.00321    0.01118    0.00172
C2    1   -0.008944    0.918731   -0.175035    11.00000    0.05365    0.05328 =
         0.03699    0.00213    0.00966   -0.00187
AFIX  43
H2    2   -0.086458    0.893552   -0.186801    11.00000   -1.20000
AFIX   0
C3    1    0.043564    0.955355   -0.222396    11.00000    0.08018    0.07923 =
         0.03317    0.00208    0.01641   -0.00539
AFIX  43
H3    2    0.000797    0.955526   -0.266312    11.00000   -1.20000
AFIX   0
C4    1    0.157663    0.991450   -0.205730    11.00000    0.07902    0.08814 =
         0.05515    0.01326    0.03464   -0.00653
AFIX  43
H4    2    0.192894    1.014703   -0.238080    11.00000   -1.20000
AFIX   0
C5    1    0.219519    0.993035   -0.141005    11.00000    0.05557    0.09080 =
         0.05975    0.02061    0.02034   -0.00926
AFIX  43
H5    2    0.296984    1.018367   -0.129512    11.00000   -1.20000
AFIX   0
C6    1    0.169123    0.957811   -0.092635    11.00000    0.04917    0.06460 =
         0.04209    0.01192    0.00971   -0.00498
AFIX  43
H6    2    0.211921    0.959676   -0.048737    11.00000   -1.20000
AFIX   0
C7    1    0.045536    0.842327    0.001297    11.00000    0.03447    0.03364 =
         0.03063    0.00136    0.00335    0.00143
C8    1    0.187370    0.835627    0.101153    11.00000    0.03982    0.03867 =
         0.02858    0.00159    0.00517    0.00142
AFIX  13
H8    2    0.159477    0.908437    0.119599    11.00000   -1.20000
AFIX   0
C9    1    0.317346    0.831540    0.126616    11.00000    0.03917    0.04531 =
         0.03548    0.00871    0.00304   -0.00401
C10   1    0.387241    0.771818    0.093566    11.00000    0.04233    0.06980 =
         0.05397    0.00103    0.01035   -0.00009
AFIX  43
H10   2    0.353199    0.734886    0.053248    11.00000   -1.20000
AFIX   0
C11   1    0.506012    0.766418    0.119511    11.00000    0.03760    0.09898 =
         0.08302    0.01773    0.01347    0.00501
AFIX  43
H11   2    0.551898    0.726758    0.096573    11.00000   -1.20000
AFIX   0
C12   1    0.556370    0.818811    0.178481    11.00000    0.04104    0.13277 =
         0.07522    0.04071   -0.00124   -0.01374
AFIX  43
H12   2    0.636465    0.812193    0.196803    11.00000   -1.20000
AFIX   0
C13   1    0.490037    0.881214    0.211068    11.00000    0.06372    0.12838 =
         0.04597    0.01119   -0.01120   -0.04156
AFIX  43
H13   2    0.525484    0.919122    0.250911    11.00000   -1.20000
AFIX   0
C14   1    0.370274    0.888595    0.185298    11.00000    0.05662    0.07843 =
         0.04303   -0.00170    0.00473   -0.02124
AFIX  43
H14   2    0.325614    0.932019    0.207578    11.00000   -1.20000
AFIX   0
C15   1    0.121855    0.721669    0.117479    11.00000    0.03649    0.03593 =
         0.02866    0.00170    0.00640    0.00227
O2    4    0.081807    0.503062    0.087414    11.00000    0.06000    0.03643 =
         0.08161   -0.00847    0.02947   -0.00054
C17   1   -0.023219    0.517347    0.099697    11.00000    0.04993    0.04059 =
         0.03694    0.00068    0.00772   -0.00432
C18   1   -0.079149    0.409804    0.108631    11.00000    0.06708    0.04199 =
         0.05104   -0.00070    0.00782   -0.00993
AFIX  43
H18   2   -0.045310    0.334247    0.104478    11.00000   -1.20000
AFIX   0
C19   1   -0.183566    0.413871    0.123486    11.00000    0.06831    0.05905 =
         0.05267    0.01193    0.00380   -0.02294
AFIX  43
H19   2   -0.221554    0.341194    0.128272    11.00000   -1.20000
AFIX   0
C20   1   -0.232848    0.525412    0.131411    11.00000    0.05083    0.07807 =
         0.05737    0.01571    0.01602   -0.01345
AFIX  43
H20   2   -0.303067    0.528516    0.142590    11.00000   -1.20000
AFIX   0
C21   1   -0.176884    0.632367    0.122580    11.00000    0.04739    0.05820 =
         0.05105    0.01188    0.01549   -0.00071
AFIX  43
H21   2   -0.209879    0.707631    0.128271    11.00000   -1.20000
AFIX   0
C22   1   -0.072803    0.630422    0.105455    11.00000    0.04004    0.04116 =
         0.03039    0.00486    0.00515   -0.00144
C23   1   -0.011210    0.745992    0.095155    11.00000    0.03608    0.03443 =
         0.03058    0.00175    0.00772    0.00321
AFIX  13
H23   2   -0.029543    0.810735    0.122996    11.00000   -1.20000
AFIX   0
C24   1   -0.039096    0.793282    0.025346    11.00000    0.03540    0.03153 =
         0.03169    0.00065    0.00751    0.00189
C25   1   -0.141269    0.806024   -0.027725    11.00000    0.03860    0.03362 =
         0.03231   -0.00043    0.00671   -0.00007
C26   1   -0.263814    0.770626   -0.034642    11.00000    0.03614    0.04920 =
         0.02984   -0.00035    0.00453   -0.00168
C27   1   -0.294848    0.649507   -0.030379    11.00000    0.04771    0.05231 =
         0.04942   -0.00316    0.01129   -0.00880
AFIX  43
H27   2   -0.237247    0.589395   -0.019861    11.00000   -1.20000
AFIX   0
C28   1   -0.409721    0.616515   -0.041466    11.00000    0.06275    0.07656 =
         0.06615   -0.00680    0.01773   -0.02752
AFIX  43
H28   2   -0.429425    0.534208   -0.039195    11.00000   -1.20000
AFIX   0
C29   1   -0.494943    0.703467   -0.055758    11.00000    0.04168    0.12357 =
         0.07829   -0.00439    0.01071   -0.02304
AFIX  43
H29   2   -0.572605    0.680904   -0.062544    11.00000   -1.20000
AFIX   0
C30   1   -0.465923    0.824238   -0.060105    11.00000    0.03746    0.10355 =
         0.09929    0.01029    0.00472    0.01449
AFIX  43
H30   2   -0.524097    0.883794   -0.070011    11.00000   -1.20000
AFIX   0
C31   1   -0.350804    0.858160   -0.049872    11.00000    0.04076    0.06420 =
         0.06514    0.00738    0.00324    0.00621
AFIX  43
H31   2   -0.331768    0.940372   -0.053255    11.00000   -1.20000
AFIX   0
C32   1    0.162754    0.701673    0.191624    11.00000    0.03918    0.04080 =
         0.03700    0.00428    0.00657    0.00232
C33   1    0.169215    0.789017    0.294866    11.00000    0.11803    0.11340 =
         0.02895   -0.00182    0.00924    0.03231
AFIX 137
H33A  2    0.139362    0.716297    0.310284    11.00000   -1.50000
H33B  2    0.141103    0.860376    0.312494    11.00000   -1.50000
H33C  2    0.252903    0.787830    0.308934    11.00000   -1.50000
AFIX   0
N1    3   -0.118237    0.857672   -0.079645    11.00000    0.03500    0.04135 =
         0.03538    0.00206    0.00440   -0.00101
N2    3   -0.000089    0.880502   -0.061448    11.00000    0.03433    0.03740 =
         0.03050    0.00462    0.00507   -0.00020
O1    4    0.160736    0.851518    0.030560    11.00000    0.03541    0.04968 =
         0.03067    0.00758    0.00387   -0.00114
C16   1    0.149375    0.608436    0.082535    11.00000    0.04338    0.03870 =
         0.04291    0.00088    0.01322    0.00218
AFIX  23
H16A  2    0.137344    0.628046    0.036434    11.00000   -1.20000
H16B  2    0.231187    0.588362    0.100532    11.00000   -1.20000
AFIX   0
O3    4    0.218955    0.615978    0.217441    11.00000    0.07908    0.05585 =
         0.04515    0.01251   -0.00041    0.01964
O4    4    0.130242    0.792876    0.223484    11.00000    0.07845    0.06610 =
         0.02880   -0.00190    0.00816    0.02201
HKLF 4
REM  KANCH2785 in P2(1)/n
REM R1 =  0.0401 for   3289 Fo > 4sig(Fo)  and  0.0624 for all   4605 data
REM    354 parameters refined using      0 restraints
END
WGHT      0.0512      0.5496
REM Highest difference peak  0.219,  deepest hole -0.152,  1-sigma level  0.035
Q1    1   0.0715  0.7969  0.3097  11.00000  0.05    0.22
Q2    1   0.2175  0.7017  0.3139  11.00000  0.05    0.21
Q3    1   0.0393  0.5556  0.0522  11.00000  0.05    0.17
Q4    1   0.0635  0.7375  0.1082  11.00000  0.05    0.15
Q5    1   0.1479  0.7675  0.1110  11.00000  0.05    0.15
Q6    1   0.3473  0.8176  0.1675  11.00000  0.05    0.15
Q7    1   0.5175  0.9005  0.1802  11.00000  0.05    0.13
Q8    1  -0.0289  0.7721  0.0617  11.00000  0.05    0.13
Q9    1   0.1983  0.9174  0.2969  11.00000  0.05    0.13
Q10   1   0.3360  0.8176  0.1114  11.00000  0.05    0.13
Q11   1   0.2166  0.5967  0.2725  11.00000  0.05    0.12
Q12   1  -0.2764  0.7247 -0.0136  11.00000  0.05    0.12
Q13   1  -0.2980  0.8163 -0.0138  11.00000  0.05    0.12
Q14   1  -0.1672  0.8266 -0.1270  11.00000  0.05    0.12
Q15   1   0.2179  0.5423  0.1064  11.00000  0.05    0.12
Q16   1  -0.2724  0.7456 -0.0574  11.00000  0.05    0.12
Q17   1   0.0044  0.3163  0.1135  11.00000  0.05    0.12
Q18   1   0.1343  0.7238  0.1451  11.00000  0.05    0.12
Q19   1   0.2954  0.7192  0.1988  11.00000  0.05    0.11
Q20   1   0.1061  0.9184  0.1108  11.00000  0.05    0.11
;
