# Supplementary material for: Methyl 11,14,16-triphenyl-8,12-dioxa-14,15-di­aza­tetra­cyclo­[8.7.0.02,7.013,17]hepta­deca-2(7),3,5,13(17),15-penta­ene-10-carboxyl­ate
Source: Acta Crystallogr Sect E Struct Rep Online. 2013 Jun 8;69(Pt 7):o1035. doi: 10.1107/S1600536813015213 (PMC3772469; doi:10.1107/S1600536813015213)
Supplement: Supplementary file 2 [file e-69-o1035-Isup2.hkl]

#
# h,k,l, Fc-squared, Fo-squared, sigma(Fo-squared) and status flag
#
data_I
_shelx_title ' KANCH2785 in P2(1)/n'
_shelx_refln_list_code          4
_shelx_F_calc_maximum      238.43
_exptl_crystal_F_000      1080.00
_reflns_d_resolution_high  0.8376
 
loop_
 _symmetry_equiv_pos_as_xyz
 'x, y, z'
 '-x+1/2, y+1/2, -z+1/2'
 '-x, -y, -z'
 'x-1/2, -y-1/2, z-1/2'
 
_cell_length_a    11.9160
_cell_length_b    10.8760
_cell_length_c    21.1530
_cell_angle_alpha  90.000
_cell_angle_beta  105.797
_cell_angle_gamma  90.000
 
_shelx_F_squared_multiplier     1.000
 
loop_
 _refln_index_h
 _refln_index_k
 _refln_index_l
 _refln_F_squared_calc
 _refln_F_squared_meas
 _refln_F_squared_sigma
 _refln_observed_status
   2   0   0     4081.13     3836.07     28.69 o
   4   0   0        3.59       13.00      1.87 o
   6   0   0     7253.90     7718.90    138.98 o
   8   0   0      171.04      147.10     10.52 o
  10   0   0       26.45       25.59      8.03 o
  12   0   0       68.51       86.43     13.67 o
   1   1   0       48.29       30.95      1.10 o
   2   1   0    13704.38    13294.62     92.98 o
   3   1   0      235.80      208.29      3.17 o
   4   1   0     1872.31     1764.64     13.74 o
   5   1   0      349.35      321.96      5.80 o
   6   1   0      760.48      860.41     13.84 o
   7   1   0      411.90      433.48      9.50 o
   8   1   0      186.21      197.72      7.86 o
   9   1   0        0.00       -0.36      3.30 o
  10   1   0       26.33       19.77      5.08 o
  11   1   0        0.10        0.06      4.67 o
  12   1   0      158.56      189.10     12.57 o
  13   1   0       13.59       20.71      7.48 o
   0   2   0     6966.09     6689.90     47.70 o
   1   2   0     1318.46     1189.19      8.88 o
   2   2   0      982.65      971.10      6.92 o
   3   2   0        0.98        0.31      0.81 o
   4   2   0      670.73      715.86      9.81 o
   5   2   0        5.77       -0.13      1.68 o
   6   2   0     1302.89     1277.47     14.38 o
   7   2   0      697.56      802.19     14.35 o
   8   2   0      782.88      793.05     13.89 o
   9   2   0      433.97      396.93     10.70 o
  10   2   0        0.20       -0.84      4.54 o
  11   2   0        8.75       11.09      5.45 o
  12   2   0       16.51       24.06      6.45 o
  13   2   0       29.08       35.06      9.09 o
   1   3   0      390.15      423.92      4.49 o
   2   3   0     1590.02     1525.53     11.03 o
   3   3   0      782.70      813.56      6.40 o
   4   3   0        5.38        4.11      1.13 o
   5   3   0      193.43      160.52      8.38 o
   6   3   0      664.31      662.55     10.07 o
   7   3   0       23.72       16.24      3.17 o
   8   3   0        9.89        5.37      3.07 o
   9   3   0      143.47      143.51      7.17 o
  10   3   0      117.22       88.98      8.19 o
  11   3   0        6.67        5.97      5.30 o
  12   3   0        7.26        4.75      5.97 o
  13   3   0        9.22       20.42      8.48 o
   0   4   0     2759.26     2746.43     22.94 o
   1   4   0        7.64        3.12      0.94 o
   2   4   0       77.52       85.79      2.27 o
   3   4   0     1034.71      952.56      8.97 o
   4   4   0      507.87      528.97      5.66 o
   5   4   0      854.95      883.60     10.36 o
   6   4   0      376.18      395.71      7.74 o
   7   4   0        7.37        5.12      2.52 o
   8   4   0      440.65      371.47     35.68 o
   9   4   0      794.39      786.15     26.35 o
  10   4   0        7.33        8.01      4.95 o
  11   4   0       19.89       11.78      5.94 o
  12   4   0        0.72       11.33      6.55 o
   1   5   0        0.20        0.51      1.25 o
   2   5   0       88.82       93.26      2.75 o
   3   5   0     3489.06     3483.58     38.22 o
   4   5   0       20.64       17.65      2.09 o
   5   5   0      211.76      206.08      5.29 o
   6   5   0      365.60      361.94      6.75 o
   7   5   0       51.72       56.25      3.85 o
   8   5   0      213.65      222.74      7.73 o
   9   5   0      153.82      168.38      9.04 o
  10   5   0       54.56       52.71      7.41 o
  11   5   0       74.58       94.69      9.55 o
  12   5   0        0.70        4.01      6.20 o
   0   6   0      883.91      827.50     10.99 o
   1   6   0       55.73       38.56      3.03 o
   2   6   0      583.86      558.37      7.03 o
   3   6   0      242.00      245.23      5.40 o
   4   6   0      218.53      236.12      5.36 o
   5   6   0       47.10       52.08      3.34 o
   6   6   0       30.83       26.21      3.47 o
   7   6   0       76.16       64.94      4.77 o
   8   6   0      486.89      557.32     11.58 o
   9   6   0       21.06       18.74      5.64 o
  10   6   0       74.32       71.59     10.42 o
  11   6   0        7.08        2.64      5.16 o
  12   6   0       23.59        6.18     41.57 o
   1   7   0      194.39      197.16      4.75 o
   2   7   0       34.89       40.54      3.59 o
   3   7   0      769.98      796.58     10.23 o
   4   7   0       44.85       47.04      4.02 o
   5   7   0       18.61       17.45      2.50 o
   6   7   0       37.52       39.89      4.89 o
   7   7   0        0.91       -2.94      3.29 o
   8   7   0      141.01      125.94     17.13 o
   9   7   0       71.24       56.76     10.59 o
  10   7   0        3.33        8.84      7.02 o
  11   7   0        2.42        3.14      7.64 o
   0   8   0     1198.41     1175.68     17.93 o
   1   8   0     1472.61     1452.89     17.60 o
   2   8   0        9.80       10.13      2.41 o
   3   8   0      141.57      134.60      4.97 o
   4   8   0       13.88       14.52      2.67 o
   5   8   0       15.31       15.24      3.36 o
   6   8   0       44.51       44.59      5.20 o
   7   8   0      547.54      613.28     18.60 o
   8   8   0      201.09      243.36     20.62 o
   9   8   0        3.64        4.08      6.23 o
  10   8   0      109.89      106.57     21.48 o
   1   9   0      477.88      501.26      8.76 o
   2   9   0       60.71       73.69      4.82 o
   3   9   0      235.25      219.31      7.37 o
   4   9   0       87.12       81.31      5.09 o
   5   9   0        0.43       -0.55      3.13 o
   6   9   0        0.90        4.86      3.60 o
   7   9   0       12.77       12.13      5.56 o
   8   9   0       23.80       34.25     12.01 o
   9   9   0        2.81       -0.39      6.23 o
   0  10   0      133.79      157.39     10.84 o
   1  10   0        9.36       10.10      3.64 o
   2  10   0       32.45       23.71      4.28 o
   3  10   0       49.08       43.54      5.45 o
   4  10   0       52.02       62.11      6.31 o
   5  10   0        1.72       -0.80      3.39 o
   6  10   0        3.18        3.71      4.05 o
   7  10   0        1.68        4.12      5.96 o
   8  10   0        9.28        9.21      6.63 o
   1  11   0       13.11       17.06      4.48 o
   2  11   0        0.84        3.25      4.21 o
   3  11   0        1.43        0.97      4.56 o
   4  11   0       57.80       60.27      7.45 o
   5  11   0        0.55        1.00      5.17 o
   6  11   0      126.96      122.83     24.42 o
   7  11   0        8.47       11.11      7.14 o
   0  12   0        0.16        9.49      9.24 o
   1  12   0       22.15       23.60      7.55 o
   2  12   0       12.22       16.69      6.10 o
   3  12   0       13.20        3.63      5.36 o
   4  12   0       33.32       48.27     13.05 o
   5  12   0        3.09      -12.92     35.89 o
 -13   0   1       13.85        2.72      9.34 o
 -11   0   1       44.27       24.21      8.00 o
  -9   0   1      113.04      110.27     10.15 o
  -7   0   1      434.49      451.29     13.76 o
  -5   0   1     5229.07     5193.02     61.17 o
  -3   0   1     1083.73      952.56     10.25 o
   1   0   1     5988.84     4367.62    327.44 o
   3   0   1     3461.50     3248.82     28.80 o
   5   0   1     8886.26     9308.32     81.23 o
   7   0   1     1393.60     1565.04     24.25 o
   9   0   1      897.22      903.27     25.65 o
  11   0   1      153.88      112.32     13.91 o
  13   0   1        3.12       -3.78      9.11 o
 -13   1   1       12.11       11.97      7.02 o
 -12   1   1        0.01        3.17      5.62 o
 -11   1   1        6.63        4.34      4.87 o
 -10   1   1      185.96      187.82      9.52 o
  -9   1   1       77.27       75.45      7.55 o
  -8   1   1       18.24       13.62      3.59 o
  -7   1   1        0.00        2.37      2.57 o
  -6   1   1     2035.10     2155.55     21.52 o
  -5   1   1     3730.54     3768.70     32.79 o
  -4   1   1      382.53      390.78      5.16 o
  -3   1   1     6873.50     6284.95     34.56 o
  -2   1   1      423.84      397.50      3.98 o
  -1   1   1        3.06       -0.63      0.63 o
   1   1   1       19.24       11.58      0.71 o
   2   1   1     2152.08     1967.87     12.71 o
   3   1   1     6501.13     6077.61     51.91 o
   4   1   1      225.73      234.67      4.12 o
   5   1   1     1522.95     1663.58     16.12 o
   6   1   1     2617.88     2864.85     26.59 o
   7   1   1       50.26       34.24      3.38 o
   8   1   1      170.99      176.80      7.63 o
   9   1   1      340.25      332.86     10.78 o
  10   1   1       61.15       40.59      7.03 o
  11   1   1      103.60      108.07      9.03 o
  12   1   1      112.25      110.38     10.65 o
  13   1   1        3.96       12.22      6.90 o
 -13   2   1       68.09       66.96     11.14 o
 -12   2   1       32.23       28.88      6.79 o
 -11   2   1       39.49       26.20      6.04 o
 -10   2   1      375.47      378.40     12.53 o
  -9   2   1        5.48        2.58      3.41 o
  -8   2   1      901.09      908.05     17.33 o
  -7   2   1      600.97      685.15     11.15 o
  -6   2   1      479.73      504.08      8.72 o
  -5   2   1     3426.89     3381.09     29.10 o
  -4   2   1      738.01      707.08      7.50 o
  -3   2   1      232.10      170.98      2.99 o
  -2   2   1      569.38      557.24      4.92 o
  -1   2   1     4640.54     4326.53     22.87 o
   0   2   1      267.14      310.45      5.07 o
   1   2   1    35555.17    38864.10    252.07 o
   2   2   1      283.29      222.42      3.63 o
   3   2   1       20.07       22.24      1.38 o
   4   2   1      391.07      414.77      8.33 o
   5   2   1      126.75      125.47      4.17 o
   6   2   1     1189.10     1268.85     14.63 o
   7   2   1      197.66      211.56      6.27 o
   8   2   1      308.32      297.51      8.11 o
   9   2   1      331.02      384.89     10.53 o
  10   2   1       47.41       45.97      9.53 o
  11   2   1       33.70       19.66      5.87 o
  12   2   1       81.50       42.38      8.15 o
  13   2   1       67.17       76.12     11.20 o
 -13   3   1        0.91       -1.72      6.95 o
 -12   3   1       52.87       40.23      7.41 o
 -11   3   1       42.14       25.44      6.29 o
 -10   3   1      545.77      612.50     23.67 o
  -9   3   1      154.72      151.53      7.24 o
  -8   3   1       79.64       88.53      5.13 o
  -7   3   1     2628.12     2644.46     26.24 o
  -6   3   1      258.01      259.22      6.55 o
  -5   3   1      680.96      745.73     16.51 o
  -4   3   1        0.79        1.93      1.31 o
  -3   3   1        6.70        4.89      0.92 o
  -2   3   1    12688.06    12329.11     67.84 o
  -1   3   1    12862.01    12954.85     68.82 o
   0   3   1    10772.71    10961.01     57.13 o
   1   3   1     2770.74     2770.50     23.84 o
   2   3   1       14.33       19.22      1.46 o
   3   3   1      368.82      377.74      5.15 o
   4   3   1       97.48       89.47      2.73 o
   5   3   1       91.13      123.19      4.05 o
   6   3   1      124.50      126.76      4.82 o
   7   3   1       15.65       15.52      2.87 o
   8   3   1       77.04       85.04      5.07 o
   9   3   1       88.89       73.25      7.25 o
  10   3   1        2.57        0.52      4.63 o
  11   3   1       80.37       80.21      8.36 o
  12   3   1        9.54       14.08      7.07 o
  13   3   1        3.32       15.82     12.49 o
 -13   4   1       20.61       13.43     12.58 o
 -12   4   1        1.16        2.71      5.91 o
 -11   4   1      175.49      158.04     21.72 o
 -10   4   1       40.66       41.80      6.36 o
  -9   4   1       95.18       88.76     10.57 o
  -8   4   1       11.53        5.15      3.03 o
  -7   4   1      556.50      539.03     17.75 o
  -6   4   1       10.10       12.11      2.43 o
  -5   4   1      145.55      111.21      3.88 o
  -4   4   1      284.69      289.28      4.71 o
  -3   4   1     1923.16     2084.68     17.45 o
  -2   4   1      516.38      543.17      5.44 o
  -1   4   1     3335.18     3054.89     21.34 o
   0   4   1     5302.33     5249.62     32.56 o
   1   4   1      440.14      418.27      4.75 o
   2   4   1       66.20       51.81      3.97 o
   3   4   1      692.63      702.67      7.27 o
   4   4   1      706.03      727.12      7.49 o
   5   4   1       19.36       20.76      1.99 o
   6   4   1      246.53      270.92      6.77 o
   7   4   1        5.49        3.32      2.44 o
   8   4   1       18.73       12.05      3.46 o
   9   4   1      265.09      261.13     10.88 o
  10   4   1       25.95       44.40      7.44 o
  11   4   1       11.90       12.08      5.83 o
  12   4   1        0.95       -4.29      5.84 o
 -12   5   1       79.45       94.47     13.65 o
 -11   5   1       30.46       43.43      7.55 o
 -10   5   1        2.53        4.87      5.07 o
  -9   5   1      462.24      448.98     17.28 o
  -8   5   1       83.24       72.15      7.49 o
  -7   5   1      600.28      639.49     14.75 o
  -6   5   1       10.10       11.85      2.28 o
  -5   5   1        1.05       -0.65      1.53 o
  -4   5   1      443.51      434.39      7.48 o
  -3   5   1      410.55      451.33      6.45 o
  -2   5   1     2024.60     1978.71     15.99 o
  -1   5   1      563.45      535.47      5.36 o
   0   5   1      779.98      789.17      7.37 o
   1   5   1       13.23        8.89      1.36 o
   2   5   1      716.56      785.14     10.43 o
   3   5   1     1527.61     1643.80     16.75 o
   4   5   1      117.17      137.87      3.81 o
   5   5   1      549.27      591.61      8.73 o
   6   5   1       45.25       47.21      3.56 o
   7   5   1       11.65       14.04      2.69 o
   8   5   1      266.75      266.49      8.32 o
   9   5   1       10.05        9.82      4.70 o
  10   5   1      466.64      474.61     16.18 o
  11   5   1        3.31       -3.89      5.32 o
  12   5   1        0.35       -3.81      5.86 o
 -12   6   1        4.28       -3.41      5.80 o
 -11   6   1       37.18       30.53      6.82 o
 -10   6   1        2.69       -1.96      4.71 o
  -9   6   1       64.54       51.94      5.51 o
  -8   6   1      182.06      181.84      6.12 o
  -7   6   1       51.38       68.57      4.57 o
  -6   6   1       74.07       61.09      5.85 o
  -5   6   1      156.59      164.72      5.90 o
  -4   6   1        1.33        1.10      1.97 o
  -3   6   1       22.30       19.56      2.35 o
  -2   6   1        5.09       14.45      2.19 o
  -1   6   1       31.60       29.06      2.16 o
   0   6   1       47.67       48.05      2.10 o
   1   6   1      117.68       87.55      2.87 o
   2   6   1      181.20      202.31      3.75 o
   3   6   1      572.56      529.40      6.80 o
   4   6   1       55.91       73.65      3.08 o
   5   6   1      127.05      120.56      4.25 o
   6   6   1        2.11        1.10      2.28 o
   7   6   1       73.02       79.15      5.14 o
   8   6   1      160.77      170.83      7.66 o
   9   6   1      148.60      137.99      9.13 o
  10   6   1       98.53       94.46      8.63 o
  11   6   1        0.10       -4.88      4.88 o
 -11   7   1       25.85       18.38      8.63 o
 -10   7   1        0.29        4.67      6.06 o
  -9   7   1      206.89      219.84     12.26 o
  -8   7   1      125.80      111.06     12.25 o
  -7   7   1       27.19       23.03      5.40 o
  -6   7   1      542.40      516.49     10.62 o
  -5   7   1        5.27        7.15      2.63 o
  -4   7   1       95.35       90.88      4.17 o
  -3   7   1      360.61      399.37      7.37 o
  -2   7   1      130.39      143.15      4.66 o
  -1   7   1       34.95       36.37      2.22 o
   0   7   1       11.73       11.93      1.67 o
   1   7   1       43.19       36.84      3.05 o
   2   7   1      151.36      161.20      4.19 o
   3   7   1        0.80        1.03      1.87 o
   4   7   1      350.77      410.76     10.07 o
   5   7   1        0.07       -2.01      2.13 o
   6   7   1      272.47      275.46      7.58 o
   7   7   1      142.80      172.78      7.73 o
   8   7   1        6.54        5.80      5.62 o
   9   7   1       49.88       43.60      8.27 o
  10   7   1        5.89       10.99      6.71 o
  11   7   1        1.89       -6.56      7.08 o
 -10   8   1        5.63        4.14      7.15 o
  -9   8   1        7.36        5.50      6.67 o
  -8   8   1      444.91      442.41     21.52 o
  -7   8   1       63.60       72.09      7.87 o
  -6   8   1       22.39       20.61      3.75 o
  -5   8   1      218.45      229.62      9.59 o
  -4   8   1       51.76       64.46      4.82 o
  -3   8   1      245.88      249.72      6.24 o
  -2   8   1     1357.78     1421.81     16.08 o
  -1   8   1      223.77      229.25      6.21 o
   0   8   1       85.65       79.81      3.78 o
   1   8   1      179.10      198.98      5.20 o
   2   8   1      602.56      633.36      9.01 o
   3   8   1        6.61        2.02      2.22 o
   4   8   1       24.37       26.22      2.90 o
   5   8   1       12.77        9.62      3.08 o
   6   8   1       29.11       23.66      3.87 o
   7   8   1      181.38      210.31     10.60 o
   8   8   1      122.52      109.85     25.32 o
   9   8   1       24.90       18.37      9.83 o
  10   8   1        0.58        6.92      7.00 o
  -9   9   1       55.37       39.88      9.24 o
  -8   9   1      219.39      271.42     18.60 o
  -7   9   1      127.96      145.05     13.72 o
  -6   9   1        0.73        0.37      3.24 o
  -5   9   1       89.14       79.67      7.43 o
  -4   9   1      495.30      513.35     12.11 o
  -3   9   1       93.17       84.87      6.50 o
  -2   9   1      105.64      104.13      4.87 o
  -1   9   1      260.74      243.81      7.41 o
   0   9   1      667.17      664.93     11.79 o
   1   9   1        3.93       -0.34      2.35 o
   2   9   1       39.32       50.57      4.83 o
   3   9   1       39.99       34.43      5.67 o
   4   9   1       94.12      103.40      7.88 o
   5   9   1        3.03       -0.16      2.74 o
   6   9   1       29.72       27.05      5.44 o
   7   9   1       21.46       28.64      5.44 o
   8   9   1       53.22       59.76     15.03 o
   9   9   1       12.38        2.13      6.90 o
  -8  10   1       13.97       13.33      8.64 o
  -7  10   1        2.17        4.69      5.26 o
  -6  10   1       33.17       28.33      5.85 o
  -5  10   1       15.51       18.07      4.26 o
  -4  10   1       57.93       57.71      5.81 o
  -3  10   1        0.44        1.20      3.76 o
  -2  10   1      204.37      211.63      8.41 o
  -1  10   1      165.33      176.74      6.65 o
   0  10   1      282.93      300.15     10.25 o
   1  10   1        3.39        1.85      3.48 o
   2  10   1       53.83       44.37      4.48 o
   3  10   1       54.97       49.39      5.54 o
   4  10   1       99.27       89.55     11.79 o
   5  10   1        9.57       11.48      5.97 o
   6  10   1        5.99        8.83      4.75 o
   7  10   1       10.80        8.47      5.99 o
   8  10   1       18.29       20.15      7.22 o
  -7  11   1       37.99       34.18     15.38 o
  -6  11   1        0.02        0.68      4.31 o
  -5  11   1       59.93       69.73      7.52 o
  -4  11   1        6.24        9.99      4.94 o
  -3  11   1        0.25        3.45      4.74 o
  -2  11   1        9.27       11.74      4.89 o
  -1  11   1      125.38      135.26     20.32 o
   0  11   1       44.28       40.96      8.37 o
   1  11   1        8.03        5.41      4.21 o
   2  11   1        4.63        0.39      3.74 o
   3  11   1      116.68      112.75      9.70 o
   4  11   1       14.09        1.99      6.12 o
   5  11   1       47.08       30.59     15.62 o
   6  11   1        5.03        2.05     11.02 o
  -5  12   1        0.85      -12.81     35.56 o
  -4  12   1       26.88       38.29      7.18 o
  -3  12   1        8.38       18.78      5.98 o
  -2  12   1       96.15      101.49     16.20 o
  -1  12   1        1.10        1.06      6.00 o
   0  12   1        1.16       -1.99      6.37 o
   1  12   1       33.68       23.47      9.71 o
   2  12   1       25.36       20.07      7.56 o
   3  12   1       32.64       18.18      6.04 o
   4  12   1        2.20        2.21      9.37 o
 -12   0   2        2.33       13.55      8.94 o
 -10   0   2        8.78       -3.08      5.43 o
  -8   0   2       13.11       12.34      5.04 o
  -6   0   2     3788.94     4115.18     57.32 o
  -4   0   2      168.20      151.01      4.57 o
  -2   0   2      322.58      252.43      4.31 o
   2   0   2    12535.90    12250.35     89.72 o
   4   0   2       22.52       26.84      3.60 o
   6   0   2     3509.23     3969.30     43.39 o
   8   0   2       32.53       28.37      5.08 o
  10   0   2       36.08       24.44      7.18 o
  12   0   2       30.28       27.27     13.60 o
 -13   1   2       23.91       25.30      7.43 o
 -12   1   2        4.04        1.04      5.20 o
 -11   1   2       75.67       48.12      9.13 o
 -10   1   2       47.25       26.70      6.31 o
  -9   1   2      146.68      144.65      7.98 o
  -8   1   2       11.78       13.46      3.07 o
  -7   1   2       19.89       22.97      2.97 o
  -6   1   2        9.81       11.20      2.38 o
  -5   1   2       19.12       11.44      1.59 o
  -4   1   2      451.11      423.98      8.06 o
  -3   1   2      144.21      126.14      2.65 o
  -2   1   2      195.58      186.32      2.77 o
  -1   1   2     1276.24     1210.07      9.82 o
   0   1   2     8664.99     8141.36     76.62 o
   1   1   2        4.21        5.47      0.65 o
   2   1   2     1122.34     1132.20      8.29 o
   3   1   2       66.98       71.06      2.05 o
   4   1   2      803.55      923.50     15.36 o
   5   1   2      966.44     1014.52     12.96 o
   6   1   2     1579.75     1717.12     16.26 o
   7   1   2       41.28       30.56      2.81 o
   8   1   2        5.54        5.16      2.47 o
   9   1   2        2.52        3.43      3.43 o
  10   1   2        0.20        3.89      4.29 o
  11   1   2       27.71       22.38      6.04 o
  12   1   2        4.19       11.03      6.74 o
  13   1   2       52.07       53.29      9.43 o
 -13   2   2       48.33       49.87      8.62 o
 -12   2   2      134.28      144.89     10.92 o
 -11   2   2        0.27       -0.13      4.71 o
 -10   2   2        0.29       -0.19      4.17 o
  -9   2   2      104.28       78.24      6.64 o
  -8   2   2      348.09      359.26      8.69 o
  -7   2   2      669.52      667.95     10.94 o
  -6   2   2      389.78      388.28      7.63 o
  -5   2   2     1791.24     1750.03     18.35 o
  -4   2   2      508.67      550.77      6.18 o
  -3   2   2     1599.03     1694.39     12.28 o
  -2   2   2     4709.35     4215.21     27.36 o
  -1   2   2    18811.82    19380.20    146.88 o
   0   2   2     5427.04     5188.58     37.97 o
   1   2   2    10225.13     9980.53     63.81 o
   2   2   2      240.56      242.84      3.45 o
   3   2   2      633.34      621.81      6.42 o
   4   2   2     4199.18     4170.72     32.46 o
   5   2   2      453.42      462.91      7.54 o
   6   2   2       63.05       73.51      3.22 o
   7   2   2        4.82        3.62      2.04 o
   8   2   2        4.89        0.69      2.60 o
   9   2   2      974.05      957.92     16.21 o
  10   2   2       40.14       25.51      5.67 o
  11   2   2       38.55       24.45      6.50 o
  12   2   2        1.20        0.39      6.01 o
  13   2   2        1.58        4.02     11.21 o
 -13   3   2        9.03       28.28      8.09 o
 -12   3   2        1.45        3.86      5.66 o
 -11   3   2       11.03        8.95      5.29 o
 -10   3   2      144.69      117.82      9.02 o
  -9   3   2      339.40      369.23      9.54 o
  -8   3   2      784.12      790.30     12.87 o
  -7   3   2       37.67       38.92      4.30 o
  -6   3   2      126.77      113.16      4.48 o
  -5   3   2        0.26       -1.37      1.37 o
  -4   3   2       21.54       14.66      1.64 o
  -3   3   2     1214.48     1094.84      9.56 o
  -2   3   2    24645.60    25124.49    131.67 o
  -1   3   2    31920.78    33591.18    213.58 o
   0   3   2     8631.98     8580.58     74.71 o
   1   3   2      330.07      292.06      4.85 o
   2   3   2       19.18       21.65      1.26 o
   3   3   2      659.71      627.50      6.96 o
   4   3   2        0.00       -0.59      1.16 o
   5   3   2     2641.25     2806.91     24.11 o
   6   3   2      904.98     1007.86     13.70 o
   7   3   2       46.80       39.91      3.58 o
   8   3   2      204.16      216.31      6.96 o
   9   3   2      111.92      119.33      7.68 o
  10   3   2      199.41      224.85     11.17 o
  11   3   2       11.95       12.98      5.76 o
  12   3   2        0.02       -1.10      6.22 o
 -13   4   2        0.18        4.54      6.63 o
 -12   4   2        2.06        5.47      6.07 o
 -11   4   2       15.51        4.00      5.17 o
 -10   4   2      202.38      210.34     10.68 o
  -9   4   2       24.02       23.50      5.12 o
  -8   4   2       12.52       12.58      3.25 o
  -7   4   2      188.33      212.26      6.72 o
  -6   4   2      614.19      655.79     10.48 o
  -5   4   2      106.63      113.73      4.50 o
  -4   4   2     5727.71     5848.35     46.89 o
  -3   4   2      834.07      909.78      8.61 o
  -2   4   2      667.24      672.18      6.43 o
  -1   4   2      283.98      259.56      3.51 o
   0   4   2     1644.99     1480.71     10.37 o
   1   4   2       31.50       29.36      2.33 o
   2   4   2      126.19      145.11      7.71 o
   3   4   2      412.25      447.55      5.50 o
   4   4   2      102.90      108.33      3.44 o
   5   4   2      402.63      521.04      7.70 o
   6   4   2      219.92      200.24      5.57 o
   7   4   2      130.06      128.95      5.01 o
   8   4   2      229.07      238.30      7.69 o
   9   4   2      191.04      173.68      9.41 o
  10   4   2      665.66      726.96     18.42 o
  11   4   2      173.61      190.19     12.28 o
  12   4   2        0.03       -4.91      6.00 o
 -12   5   2       24.31       21.82      7.23 o
 -11   5   2        3.45       -0.30      5.56 o
 -10   5   2       38.38       32.20      5.88 o
  -9   5   2       56.75       52.83      7.01 o
  -8   5   2     2900.19     3024.89     31.85 o
  -7   5   2       11.27       10.74      2.32 o
  -6   5   2        2.44        0.43      1.78 o
  -5   5   2       50.11       62.18      2.82 o
  -4   5   2       48.80       51.76      2.36 o
  -3   5   2      268.67      333.79      5.12 o
  -2   5   2     4643.30     4686.27     36.43 o
  -1   5   2     1157.12     1045.91      9.77 o
   0   5   2       45.10       46.90      2.74 o
   1   5   2       12.92        8.71      1.28 o
   2   5   2        2.99        1.38      1.88 o
   3   5   2     1318.55     1426.81     21.42 o
   4   5   2       31.48       39.31      2.48 o
   5   5   2       25.03       23.91      2.54 o
   6   5   2      173.94      188.48      5.32 o
   7   5   2       44.90       35.88      3.53 o
   8   5   2      252.45      252.07      8.12 o
   9   5   2      587.46      642.64     21.72 o
  10   5   2       56.65       48.75      7.48 o
  11   5   2       32.64       32.14      7.20 o
  12   5   2       62.12       72.60      9.63 o
 -12   6   2       26.95       22.67      7.35 o
 -11   6   2        1.45        8.00      5.76 o
 -10   6   2      136.55      132.65     11.01 o
  -9   6   2       55.59       60.92      8.26 o
  -8   6   2      154.71      167.78      6.98 o
  -7   6   2       13.14        5.67      2.53 o
  -6   6   2        3.84        0.61      1.82 o
  -5   6   2      158.04      186.58      5.97 o
  -4   6   2      268.04      267.64      6.35 o
  -3   6   2       39.38       35.26      2.78 o
  -2   6   2     1125.69     1054.16     12.57 o
  -1   6   2      927.46      933.54      9.68 o
   0   6   2      936.24      911.42     10.45 o
   1   6   2     1042.97     1087.56     10.25 o
   2   6   2      127.33      114.40      4.59 o
   3   6   2       55.82       55.76      3.79 o
   4   6   2      531.07      574.38      7.83 o
   5   6   2      462.01      425.59      7.66 o
   6   6   2      196.24      198.07      7.30 o
   7   6   2       75.13       86.54      7.96 o
   8   6   2        1.09       -1.17      4.84 o
   9   6   2        7.85        4.62      4.27 o
  10   6   2       42.33       40.83      7.20 o
  11   6   2        0.95        2.84      5.22 o
 -11   7   2        0.04        1.72      5.43 o
 -10   7   2        8.30       -1.61      4.11 o
  -9   7   2      268.64      268.62     12.91 o
  -8   7   2       30.22       21.98      5.81 o
  -7   7   2      135.29      141.14      7.26 o
  -6   7   2      307.78      356.93      9.10 o
  -5   7   2       14.57        5.94      2.73 o
  -4   7   2      190.04      185.41      5.70 o
  -3   7   2        6.35        9.55      2.52 o
  -2   7   2      102.86       91.62      3.31 o
  -1   7   2      378.64      400.73      5.50 o
   0   7   2        0.13       -1.55      1.55 o
   1   7   2        2.88        0.97      1.66 o
   2   7   2      182.99      187.21      4.88 o
   3   7   2      238.94      270.09      7.23 o
   4   7   2       15.52       11.46      3.23 o
   5   7   2      203.04      198.04      5.49 o
   6   7   2       33.08       27.94      4.14 o
   7   7   2      188.39      202.39      9.75 o
   8   7   2      259.53      266.14     17.65 o
   9   7   2       27.89       19.18      7.37 o
  10   7   2        0.33       -1.27      6.00 o
  11   7   2        3.31       -7.47      9.40 o
 -10   8   2        0.03       -1.43      6.67 o
  -9   8   2       12.47        5.61      6.03 o
  -8   8   2        1.29       -4.62      4.62 o
  -7   8   2       34.53       16.86      4.54 o
  -6   8   2        0.92        2.90      3.41 o
  -5   8   2        3.38        3.45      3.09 o
  -4   8   2        1.28        0.81      2.52 o
  -3   8   2        0.55        0.71      2.57 o
  -2   8   2       67.60       62.12      4.09 o
  -1   8   2       95.53       88.35      3.46 o
   0   8   2      253.42      259.40      7.00 o
   1   8   2      454.84      485.19      7.72 o
   2   8   2       69.36       63.75      4.08 o
   3   8   2        9.70        6.97      2.99 o
   4   8   2       78.78       82.41      5.98 o
   5   8   2        0.97       -0.53      2.48 o
   6   8   2        5.99       -2.24      3.10 o
   7   8   2      475.63      524.14     14.73 o
   8   8   2        8.68        1.93      5.75 o
   9   8   2       62.49       62.21     11.90 o
  10   8   2       10.80        9.01      7.87 o
  -9   9   2       62.96       68.40     10.95 o
  -8   9   2      112.16      106.87     17.55 o
  -7   9   2        0.43        1.69      4.71 o
  -6   9   2        1.05        4.31      3.88 o
  -5   9   2      142.58      134.77      7.36 o
  -4   9   2      544.15      596.36     13.49 o
  -3   9   2      190.64      186.41      7.86 o
  -2   9   2        3.93        4.31      2.75 o
  -1   9   2      317.34      348.00      6.89 o
   0   9   2      413.77      445.63      8.62 o
   1   9   2      115.69      139.75      6.02 o
   2   9   2      851.54      879.50     13.88 o
   3   9   2      170.24      180.05      9.48 o
   4   9   2        2.12       -0.58      4.66 o
   5   9   2        7.47        3.82      4.93 o
   6   9   2        0.34       -0.07      3.29 o
   7   9   2       13.40       11.88      4.86 o
   8   9   2       12.70       18.08      9.70 o
   9   9   2        3.46        4.14      6.84 o
  -8  10   2       12.17        9.22      6.40 o
  -7  10   2        1.84        3.70      5.88 o
  -6  10   2       83.05      119.56     12.69 o
  -5  10   2        0.16       -0.42      4.40 o
  -4  10   2        2.25       -0.13      3.73 o
  -3  10   2       88.28       98.24      6.88 o
  -2  10   2      305.39      300.15     10.47 o
  -1  10   2      208.40      231.67     13.23 o
   0  10   2      159.72      176.39      8.14 o
   1  10   2      425.33      425.33     11.85 o
   2  10   2       38.23       47.35      5.14 o
   3  10   2       11.02        6.44      5.38 o
   4  10   2       43.63       22.87      7.29 o
   5  10   2        1.97        3.07      6.67 o
   6  10   2       22.74       16.56      9.78 o
   7  10   2       16.98       16.50      5.55 o
   8  10   2        0.44        3.37      6.07 o
  -7  11   2       25.04       45.04     11.12 o
  -6  11   2        3.42        3.11      6.05 o
  -5  11   2       42.67       49.65      9.69 o
  -4  11   2       64.54       63.14      8.57 o
  -3  11   2       49.62       45.39      7.67 o
  -2  11   2      141.22      135.95     14.98 o
  -1  11   2       35.53       44.38     10.25 o
   0  11   2       73.58       56.79     12.29 o
   1  11   2        0.01        1.61      4.47 o
   2  11   2      121.92      127.73      7.14 o
   3  11   2       12.94       18.94      7.64 o
   4  11   2        1.08        9.89      7.66 o
   5  11   2        3.27       12.02     10.31 o
   6  11   2      185.44      180.61     66.35 o
  -5  12   2       63.83       14.04     42.64 o
  -4  12   2        1.12       -1.80      5.31 o
  -3  12   2       27.05       33.51      9.21 o
  -2  12   2       29.36       20.29      7.50 o
  -1  12   2       12.12        7.55      6.73 o
   0  12   2       11.55        8.41      6.70 o
   1  12   2        2.61        5.65      4.88 o
   2  12   2        0.76        8.04      5.40 o
   3  12   2        1.29        7.43      7.57 o
   4  12   2        6.26        4.26      7.79 o
 -13   0   3      120.97      126.25     16.83 o
 -11   0   3        3.86       -3.81      5.92 o
  -9   0   3      229.63      212.30     12.98 o
  -7   0   3       39.32       31.52      4.13 o
  -5   0   3     6736.10     7092.42    114.72 o
  -3   0   3     9781.08     9396.17     80.10 o
  -1   0   3        9.18        7.63      1.29 o
   1   0   3     2425.72     2173.13     18.58 o
   3   0   3       14.13       10.71      1.67 o
   5   0   3      687.23      910.66     16.78 o
   7   0   3     2334.57     2468.48     41.78 o
   9   0   3      405.14      432.01     14.41 o
  11   0   3       42.56       23.76      9.05 o
 -13   1   3        3.87       -5.65      5.65 o
 -12   1   3      115.80       82.69     11.43 o
 -11   1   3       34.38       26.43      5.86 o
 -10   1   3       11.87        7.45      4.30 o
  -9   1   3        7.78        3.80      3.19 o
  -8   1   3       56.14       55.76      4.43 o
  -7   1   3      273.79      283.29      5.93 o
  -6   1   3      302.10      297.42      5.65 o
  -5   1   3      278.83      270.30      5.46 o
  -4   1   3      171.32      150.27      3.59 o
  -3   1   3     1610.05     1637.28     13.19 o
  -2   1   3       34.90       31.36      1.39 o
  -1   1   3    14367.59    14410.68     81.53 o
   0   1   3       88.61       77.65      1.80 o
   1   1   3     1776.82     1706.05     11.97 o
   2   1   3     2827.66     2785.43     19.52 o
   3   1   3     1930.36     1891.22     14.59 o
   4   1   3       78.07       90.30      3.15 o
   5   1   3     1705.79     1783.60     18.04 o
   6   1   3      218.60      212.80      6.29 o
   7   1   3      102.02      111.63      4.58 o
   8   1   3        0.66       -0.30      2.35 o
   9   1   3      243.45      272.55      8.05 o
  10   1   3      177.38      161.89      8.78 o
  11   1   3       73.19       64.55      8.62 o
  12   1   3       10.22       10.68      6.78 o
 -13   2   3        0.58        1.86      6.29 o
 -12   2   3        2.55        1.82      5.25 o
 -11   2   3        7.24        0.68      4.77 o
 -10   2   3      137.59      145.36      8.73 o
  -9   2   3       29.76       16.52      3.80 o
  -8   2   3     1859.98     1846.07     21.35 o
  -7   2   3      118.03      112.85      4.72 o
  -6   2   3      144.74      153.86      4.82 o
  -5   2   3      217.23      190.51      5.13 o
  -4   2   3     3742.03     3798.68     27.74 o
  -3   2   3      767.49      726.44      7.22 o
  -2   2   3     6672.86     6432.50     40.56 o
  -1   2   3    12312.27    12142.53     70.86 o
   0   2   3     3777.00     3662.21     24.85 o
   1   2   3      336.82      291.88      3.37 o
   2   2   3      621.39      611.29      6.01 o
   3   2   3     1467.42     1443.86     11.87 o
   4   2   3       22.78       28.30      3.31 o
   5   2   3      253.62      300.03      5.90 o
   6   2   3      284.14      313.56      7.27 o
   7   2   3       25.28       20.10      2.61 o
   8   2   3      133.14      142.40      5.05 o
   9   2   3      131.06      129.80      7.13 o
  10   2   3      191.04      180.19      9.41 o
  11   2   3       78.86       55.95      7.79 o
  12   2   3        6.26       16.02      6.98 o
 -13   3   3        1.16        0.26      6.47 o
 -12   3   3        4.33        4.07      5.47 o
 -11   3   3        0.40       -4.47      4.47 o
 -10   3   3     1528.16     1483.41     31.56 o
  -9   3   3      481.03      505.83     11.01 o
  -8   3   3      724.86      721.50     12.28 o
  -7   3   3      451.37      465.58      8.66 o
  -6   3   3      564.02      535.58      8.60 o
  -5   3   3      365.92      387.38      5.86 o
  -4   3   3      808.53      860.71     14.18 o
  -3   3   3     1164.23     1044.78      9.45 o
  -2   3   3      145.22      162.43      3.01 o
  -1   3   3      770.95      697.79      7.13 o
   0   3   3     3792.35     3662.62     29.31 o
   1   3   3       14.49       13.41      1.21 o
   2   3   3     1549.71     1398.19     12.44 o
   3   3   3     1311.80     1265.90     11.37 o
   4   3   3        0.49       -0.70      1.32 o
   5   3   3      695.05      699.90      9.95 o
   6   3   3      219.69      223.94      5.47 o
   7   3   3      105.30      116.14      4.84 o
   8   3   3      261.40      268.71      8.00 o
   9   3   3        1.76       -3.27      3.60 o
  10   3   3       24.39       16.96      5.31 o
  11   3   3       18.01       12.06      6.33 o
  12   3   3        0.67       -3.44      6.74 o
 -13   4   3       28.01       39.03      8.81 o
 -12   4   3       92.43       71.15     12.55 o
 -11   4   3        0.90       -1.39      4.81 o
 -10   4   3       47.13       45.22      8.36 o
  -9   4   3      543.50      546.96     12.75 o
  -8   4   3      261.66      293.27      8.03 o
  -7   4   3     1273.52     1286.38     17.50 o
  -6   4   3      358.29      371.47      7.08 o
  -5   4   3      637.28      630.85      8.57 o
  -4   4   3     1127.13     1181.43     11.38 o
  -3   4   3      441.33      427.89      5.70 o
  -2   4   3       48.28       48.10      2.22 o
  -1   4   3      512.26      433.37      5.35 o
   0   4   3       29.04       28.10      2.45 o
   1   4   3       14.00       12.07      1.69 o
   2   4   3        8.64        7.99      2.08 o
   3   4   3       58.19       56.43      2.56 o
   4   4   3      289.01      356.31      7.44 o
   5   4   3      859.14      869.07     10.97 o
   6   4   3      271.94      306.50      7.20 o
   7   4   3        0.06        0.08      2.30 o
   8   4   3       53.02       37.65      4.65 o
   9   4   3       99.00       86.39      7.09 o
  10   4   3        6.79        4.23      5.56 o
  11   4   3      145.35      163.28     11.75 o
  12   4   3       22.60       48.95      8.76 o
 -12   5   3       77.55       96.11     13.55 o
 -11   5   3      181.30      205.01     16.14 o
 -10   5   3       69.00       55.87      7.08 o
  -9   5   3      586.51      604.45     20.19 o
  -8   5   3     1099.87     1092.44     30.25 o
  -7   5   3      213.00      220.33      6.09 o
  -6   5   3        0.28        1.90      1.68 o
  -5   5   3       37.24       54.05      3.13 o
  -4   5   3      358.40      401.52      6.15 o
  -3   5   3     3703.78     3851.88     27.94 o
  -2   5   3     1021.38     1010.01     10.58 o
  -1   5   3       33.77       25.28      2.29 o
   0   5   3      304.56      338.36      6.38 o
   1   5   3      264.44      280.09      6.63 o
   2   5   3     3697.22     3950.27     55.38 o
   3   5   3      209.05      243.48      5.02 o
   4   5   3      116.71      111.41      4.49 o
   5   5   3        1.65        0.01      2.08 o
   6   5   3        0.11       -0.88      2.06 o
   7   5   3        0.21       -0.98      2.15 o
   8   5   3       56.76       45.02      4.46 o
   9   5   3      253.75      298.92     12.65 o
  10   5   3       84.59       72.84      9.92 o
  11   5   3       11.47        2.11      5.53 o
 -12   6   3        1.14        2.51      6.09 o
 -11   6   3        0.38        1.50      5.04 o
 -10   6   3      177.24      190.87     10.48 o
  -9   6   3      289.30      287.91     13.62 o
  -8   6   3      270.70      282.11      7.72 o
  -7   6   3      352.38      369.79      8.03 o
  -6   6   3      307.01      319.13      6.86 o
  -5   6   3        0.20        0.05      1.65 o
  -4   6   3      147.97      159.46      4.13 o
  -3   6   3      928.84      896.83     10.15 o
  -2   6   3     2976.65     2742.02     21.10 o
  -1   6   3     2509.35     2399.99     24.44 o
   0   6   3        2.08        2.36      1.56 o
   1   6   3       66.32       69.21      2.60 o
   2   6   3      683.50      731.41     13.91 o
   3   6   3      378.84      376.88      9.13 o
   4   6   3       24.75       24.83      2.96 o
   5   6   3        5.97        4.79      2.43 o
   6   6   3       92.53       86.64      4.84 o
   7   6   3      367.01      379.84     10.13 o
   8   6   3       45.45       30.06      6.44 o
   9   6   3        1.16        1.20      3.92 o
  10   6   3       13.15        8.85      5.09 o
  11   6   3        1.66       -3.98      5.14 o
 -11   7   3        0.92       -3.69      5.03 o
 -10   7   3       30.85       22.37      5.23 o
  -9   7   3       13.14       20.43      4.43 o
  -8   7   3       11.73       10.29      3.23 o
  -7   7   3        0.99        5.98      3.17 o
  -6   7   3        9.84        7.02      3.25 o
  -5   7   3       21.48       19.36      3.53 o
  -4   7   3        0.69       -0.68      2.32 o
  -3   7   3      521.02      513.45      7.72 o
  -2   7   3     2513.27     2543.41     20.54 o
  -1   7   3       10.16        8.90      1.80 o
   0   7   3        1.00        0.59      1.77 o
   1   7   3      259.94      250.71      5.37 o
   2   7   3       14.38       11.53      3.08 o
   3   7   3      448.26      496.61     16.28 o
   4   7   3       42.51       45.49      6.56 o
   5   7   3      441.81      444.16      8.63 o
   6   7   3       27.19       25.65      4.04 o
   7   7   3      379.63      417.79     10.93 o
   8   7   3        5.57        3.99      5.61 o
   9   7   3       24.79       25.40      7.36 o
  10   7   3      107.64       85.73     15.82 o
 -10   8   3        3.44       -1.27      6.28 o
  -9   8   3        0.11       -2.79      5.31 o
  -8   8   3      129.66      146.79     13.67 o
  -7   8   3        4.74       10.24      4.37 o
  -6   8   3       62.56       56.93      6.22 o
  -5   8   3      136.27      147.82      6.19 o
  -4   8   3      193.54      169.19      5.93 o
  -3   8   3      664.65      729.34     11.69 o
  -2   8   3       42.27       50.94      2.67 o
  -1   8   3       61.41       65.34      3.14 o
   0   8   3        0.38       -1.89      2.11 o
   1   8   3       88.01       86.04      4.81 o
   2   8   3      150.46      145.94      6.58 o
   3   8   3       19.78       15.06      3.79 o
   4   8   3       92.48      111.71      7.48 o
   5   8   3      148.64      164.66      9.55 o
   6   8   3       17.55       25.44      5.65 o
   7   8   3      333.41      341.32     13.93 o
   8   8   3       65.55       52.36      9.93 o
   9   8   3        8.69        5.72      7.10 o
  10   8   3       25.49       40.67     13.99 o
 -10   9   3        1.73       -6.41      8.36 o
  -9   9   3      200.96      219.48     22.49 o
  -8   9   3        0.01       -5.47      5.47 o
  -7   9   3      204.39      212.90      9.79 o
  -6   9   3      125.52      106.59      9.40 o
  -5   9   3       79.04       99.75      6.74 o
  -4   9   3       22.02       17.45      4.36 o
  -3   9   3      304.90      328.35     11.04 o
  -2   9   3      273.67      267.85      7.32 o
  -1   9   3       23.61       19.43      3.26 o
   0   9   3       76.79       72.96      7.47 o
   1   9   3      903.75      927.96     14.27 o
   2   9   3       15.41       16.76      5.10 o
   3   9   3       13.43        5.50      4.76 o
   4   9   3       57.12       43.16      7.84 o
   5   9   3        0.03        7.91      6.10 o
   6   9   3       55.43       37.79      6.40 o
   7   9   3       30.41       29.39      6.69 o
   8   9   3       54.47       40.34     10.34 o
   9   9   3       19.19       13.29      8.35 o
  -8  10   3        2.52        0.31      6.05 o
  -7  10   3       24.25       23.21      5.36 o
  -6  10   3        0.00       -1.32      4.69 o
  -5  10   3        0.04       -4.15      4.15 o
  -4  10   3       29.62       28.85      6.03 o
  -3  10   3       26.06       32.34      6.16 o
  -2  10   3        7.05        4.19      4.25 o
  -1  10   3      177.86      214.89      8.08 o
   0  10   3      483.94      487.00     12.93 o
   1  10   3       30.05       40.95      6.19 o
   2  10   3        0.12       -2.97      2.97 o
   3  10   3        3.92        4.11      5.33 o
   4  10   3        0.35       -1.12      5.96 o
   5  10   3        0.65        2.40      6.21 o
   6  10   3      220.73      200.29     42.30 o
   7  10   3       22.56       22.54     11.39 o
  -7  11   3        3.34        0.90      6.07 o
  -6  11   3       44.76       26.54      6.87 o
  -5  11   3      105.69      131.19     16.75 o
  -4  11   3       87.37       71.53      9.33 o
  -3  11   3      138.92      164.60     16.25 o
  -2  11   3        0.01       -1.37      5.83 o
  -1  11   3       47.87       18.87      7.25 o
   0  11   3       76.65       90.69     15.00 o
   1  11   3        6.35        1.10      4.69 o
   2  11   3       12.18       14.80      4.15 o
   3  11   3       29.35       14.82      7.19 o
   4  11   3       31.24       23.81      8.99 o
   5  11   3       48.61       39.79     13.83 o
   6  11   3       15.09        2.66     11.44 o
  -5  12   3       22.52       20.11     22.58 o
  -4  12   3        6.01        2.67      5.54 o
  -3  12   3       69.78       62.18     10.95 o
  -2  12   3        7.61        3.65      6.44 o
  -1  12   3       10.37        8.90      6.53 o
   0  12   3        0.02        1.52      6.37 o
   1  12   3      101.44      109.28      8.64 o
   2  12   3       27.31       21.41      5.85 o
   3  12   3        9.02       10.28      8.18 o
   4  12   3       17.90       15.09     11.68 o
 -14   0   4       16.22      -26.91     38.98 o
 -12   0   4      204.27      189.52     17.55 o
 -10   0   4     1024.85     1092.66     29.60 o
  -8   0   4      160.50      172.85      8.46 o
  -6   0   4     2438.09     2399.52     51.32 o
  -4   0   4     2387.78     2166.88     26.44 o
  -2   0   4       58.90       45.35      2.55 o
   0   0   4    12383.88    11773.42     97.98 o
   2   0   4       24.34       25.21      2.51 o
   4   0   4     1060.36     1138.55     18.46 o
   6   0   4     2164.25     2143.67     28.11 o
   8   0   4      104.14      134.10      8.12 o
  10   0   4      279.61      239.28     13.95 o
  12   0   4       50.98       52.58     20.47 o
 -13   1   4        0.11       -0.55      5.76 o
 -12   1   4        0.04       -3.78      5.05 o
 -11   1   4        4.84       -0.80      4.62 o
 -10   1   4        6.57        5.48      3.72 o
  -9   1   4       10.68        4.94      3.27 o
  -8   1   4      149.01      187.93      5.83 o
  -7   1   4       73.35       78.07      3.64 o
  -6   1   4        5.71       16.34      2.52 o
  -5   1   4      219.07      213.32      5.56 o
  -4   1   4      214.95      226.75      4.13 o
  -3   1   4     1199.58     1171.33      9.80 o
  -2   1   4     3758.37     3575.16     22.67 o
  -1   1   4    12803.39    12575.71     73.82 o
   0   1   4    10879.50    10682.97     62.84 o
   1   1   4     3403.41     3117.95     20.61 o
   2   1   4     1076.33     1107.73     10.59 o
   3   1   4       15.75       15.43      1.63 o
   4   1   4      887.63      841.67     10.15 o
   5   1   4        5.90        0.38      2.03 o
   6   1   4       63.36       63.31      4.11 o
   7   1   4      204.89      229.77      6.56 o
   8   1   4      360.98      364.36      8.24 o
   9   1   4      207.53      222.26      7.39 o
  10   1   4        2.13        1.83      4.60 o
  11   1   4       16.88       14.39      6.33 o
  12   1   4        2.08        3.21      6.42 o
 -13   2   4        0.49       -0.98      5.94 o
 -12   2   4       11.11        7.10      5.68 o
 -11   2   4      158.04      131.59     11.91 o
 -10   2   4      578.78      592.62     13.80 o
  -9   2   4      762.36      760.85     16.18 o
  -8   2   4       80.57       99.83      5.04 o
  -7   2   4       31.92       40.62      3.39 o
  -6   2   4      819.24      860.88     12.12 o
  -5   2   4     1552.84     1524.73     15.82 o
  -4   2   4      358.57      326.82      5.94 o
  -3   2   4     2105.76     1960.30     14.85 o
  -2   2   4     8017.70     7584.82     47.54 o
  -1   2   4      811.90      816.28      7.19 o
   0   2   4     3862.40     3671.89     23.57 o
   1   2   4       68.91       58.32      1.92 o
   2   2   4        1.66        0.95      1.02 o
   3   2   4      422.91      403.83      5.76 o
   4   2   4      689.85      695.96      9.58 o
   5   2   4      497.11      530.81      8.05 o
   6   2   4       40.85       34.91      3.78 o
   7   2   4       74.52       72.20      4.67 o
   8   2   4       35.47       28.74      3.23 o
   9   2   4       77.05       89.77      5.30 o
  10   2   4       78.55       59.83      6.31 o
  11   2   4        8.15       -0.44      5.75 o
  12   2   4       16.03       17.26      7.82 o
 -13   3   4        0.82       -2.40      6.07 o
 -12   3   4       24.68       25.06      6.48 o
 -11   3   4      201.01      212.55     10.23 o
 -10   3   4      346.96      327.26     11.62 o
  -9   3   4      355.57      385.22      9.78 o
  -8   3   4       36.83       27.16      3.51 o
  -7   3   4      130.60      137.81      5.15 o
  -6   3   4        4.48        4.48      1.64 o
  -5   3   4        1.88        0.34      1.67 o
  -4   3   4       80.10       72.71      3.23 o
  -3   3   4      522.92      450.59      6.75 o
  -2   3   4       13.80       19.20      1.63 o
  -1   3   4    10566.88    10337.66     70.19 o
   0   3   4     2117.67     2062.95     14.02 o
   1   3   4      190.08      160.17      3.00 o
   2   3   4      174.05      181.64      3.31 o
   3   3   4     3481.58     3464.43     25.20 o
   4   3   4       65.27       66.12      3.19 o
   5   3   4      137.44      141.56      5.18 o
   6   3   4       11.75        6.16      2.25 o
   7   3   4        0.00        2.67      2.56 o
   8   3   4       11.23        5.16      2.54 o
   9   3   4      201.02      196.41     12.41 o
  10   3   4       32.73       25.25      5.79 o
  11   3   4       71.16       47.62      9.61 o
  12   3   4       12.15       14.85      7.79 o
 -13   4   4       16.33        6.06      6.72 o
 -12   4   4       14.34       20.41      6.92 o
 -11   4   4        1.13        0.94      4.40 o
 -10   4   4      495.67      474.94     14.65 o
  -9   4   4     1157.71     1220.83     21.38 o
  -8   4   4     1488.98     1562.67     24.75 o
  -7   4   4        3.61        1.66      2.37 o
  -6   4   4      670.98      638.44      8.78 o
  -5   4   4       98.37      101.02      3.78 o
  -4   4   4      268.63      261.73      5.06 o
  -3   4   4      327.76      337.62      5.61 o
  -2   4   4      264.65      220.36      6.62 o
  -1   4   4       73.13       78.77      2.51 o
   0   4   4     1089.49     1063.50      9.49 o
   1   4   4        0.28       -1.05      1.12 o
   2   4   4       27.58       30.41      2.01 o
   3   4   4       16.12       11.31      1.91 o
   4   4   4     1853.82     1847.39     19.22 o
   5   4   4      188.18      177.87      5.12 o
   6   4   4      461.10      463.60      8.57 o
   7   4   4      139.17      144.69      6.70 o
   8   4   4       10.19       -0.32      3.15 o
   9   4   4      185.28      197.14     10.48 o
  10   4   4        5.75        5.56      5.32 o
  11   4   4        6.49        7.88      5.97 o
  12   4   4       46.51       29.85      9.19 o
 -12   5   4       77.40      105.38     17.61 o
 -11   5   4      120.21      134.64     18.13 o
 -10   5   4        6.76        9.82      4.55 o
  -9   5   4      428.75      369.82     13.07 o
  -8   5   4      540.05      571.04     10.95 o
  -7   5   4      724.96      697.14     10.68 o
  -6   5   4      187.76      179.33      5.84 o
  -5   5   4      165.61      178.51      4.44 o
  -4   5   4        0.12       -1.51      1.51 o
  -3   5   4      179.00      162.32      3.98 o
  -2   5   4     7517.90     7888.97     55.90 o
  -1   5   4     5634.81     5651.25     41.27 o
   0   5   4     2282.54     2255.02     21.93 o
   1   5   4      508.98      520.89      6.83 o
   2   5   4        2.08        3.28      2.31 o
   3   5   4       13.02        6.29      1.74 o
   4   5   4      413.31      449.78     10.68 o
   5   5   4      175.02      186.44      5.97 o
   6   5   4        7.69       11.66      2.85 o
   7   5   4        4.06        1.94      2.41 o
   8   5   4      134.29      154.85      7.72 o
   9   5   4       44.31       42.76      8.27 o
  10   5   4      273.33      289.06     13.54 o
  11   5   4       48.70       44.17      7.77 o
 -12   6   4        2.73        4.22      6.10 o
 -11   6   4        0.46        1.40      4.51 o
 -10   6   4      139.95      125.97     13.04 o
  -9   6   4       27.55       19.90      5.01 o
  -8   6   4       91.23       87.59      9.11 o
  -7   6   4       31.29       30.88      3.65 o
  -6   6   4      108.61      109.16      6.24 o
  -5   6   4       75.68       71.09      3.24 o
  -4   6   4      109.89      131.51      3.80 o
  -3   6   4       71.41       55.76      3.22 o
  -2   6   4     2221.44     2102.63     16.93 o
  -1   6   4      156.18      150.63      3.64 o
   0   6   4      306.19      323.86      5.98 o
   1   6   4        0.92        4.50      1.54 o
   2   6   4       29.90       31.12      4.05 o
   3   6   4      233.04      240.21      9.04 o
   4   6   4       43.46       40.39      4.14 o
   5   6   4        1.90        0.27      2.33 o
   6   6   4      212.73      231.87      7.50 o
   7   6   4      150.91      153.24      8.94 o
   8   6   4      221.50      182.20     13.46 o
   9   6   4      111.43      104.92     11.56 o
  10   6   4       13.46       10.51      5.06 o
  11   6   4        7.54        9.21      5.76 o
 -11   7   4       34.62       28.90      6.39 o
 -10   7   4       52.38       63.80     10.21 o
  -9   7   4       18.30       19.15      4.64 o
  -8   7   4       71.76       87.20     11.97 o
  -7   7   4       38.25       33.53      3.59 o
  -6   7   4      210.69      223.22      7.35 o
  -5   7   4        4.54        7.20      2.18 o
  -4   7   4       52.72       52.30      3.58 o
  -3   7   4      178.62      203.82      5.04 o
  -2   7   4       41.14       38.54      3.32 o
  -1   7   4       79.56       63.28      3.26 o
   0   7   4        1.46        0.81      1.93 o
   1   7   4       25.28       25.54      2.45 o
   2   7   4        9.10       10.01      3.42 o
   3   7   4        2.10        7.42      3.63 o
   4   7   4      308.66      305.66     11.40 o
   5   7   4      202.87      192.02      6.99 o
   6   7   4       19.46       11.08      3.62 o
   7   7   4      328.70      323.88     10.42 o
   8   7   4       67.06       63.66      8.95 o
   9   7   4      512.66      631.74     26.84 o
  10   7   4       30.55       17.48      8.55 o
 -11   8   4        0.77        9.47     10.11 o
 -10   8   4        0.10        0.26      6.20 o
  -9   8   4       56.59       56.29      7.65 o
  -8   8   4        2.19        1.18      5.02 o
  -7   8   4       14.11       13.88      5.17 o
  -6   8   4       62.92       53.52      6.15 o
  -5   8   4      315.50      339.34      9.72 o
  -4   8   4       64.81       79.27      4.46 o
  -3   8   4       47.77       56.16      3.26 o
  -2   8   4        4.51        2.34      2.19 o
  -1   8   4      107.49      109.44      4.18 o
   0   8   4      243.10      257.24      6.63 o
   1   8   4       92.31      108.34      4.41 o
   2   8   4      859.04      886.14     16.42 o
   3   8   4        0.07       -3.52      3.52 o
   4   8   4        2.21        0.19      3.81 o
   5   8   4       64.08       61.85      9.06 o
   6   8   4        6.06        7.77      3.29 o
   7   8   4       99.57       92.03     10.56 o
   8   8   4      177.27      172.10     19.04 o
   9   8   4        8.79       21.61      7.75 o
 -10   9   4       31.57       18.53      9.50 o
  -9   9   4        0.16       -0.29      6.02 o
  -8   9   4       88.05       72.42     10.35 o
  -7   9   4       59.66       55.27     10.28 o
  -6   9   4       70.96       65.77      9.62 o
  -5   9   4       90.70       85.45      8.55 o
  -4   9   4      189.65      181.56      8.37 o
  -3   9   4      429.99      394.77     11.25 o
  -2   9   4      420.70      410.06      9.22 o
  -1   9   4      231.50      223.68      7.48 o
   0   9   4       37.87       36.40      4.33 o
   1   9   4      243.35      227.03      7.55 o
   2   9   4      776.73      805.15     18.79 o
   3   9   4      214.91      191.71     10.32 o
   4   9   4        2.78       -0.30      4.79 o
   5   9   4      207.99      208.18     12.47 o
   6   9   4      216.96      210.09     22.74 o
   7   9   4       38.76       28.34      6.63 o
   8   9   4        0.17        1.76      5.80 o
  -8  10   4       20.36       25.98      7.45 o
  -7  10   4       15.62        8.25      5.68 o
  -6  10   4       24.86       22.02      5.87 o
  -5  10   4      124.71      113.98     12.64 o
  -4  10   4        6.91        8.94      4.93 o
  -3  10   4      158.50      101.81     16.68 o
  -2  10   4        4.58        6.61      4.14 o
  -1  10   4      104.45      110.50     12.35 o
   0  10   4        3.61        4.38      3.97 o
   1  10   4      285.28      292.67      8.84 o
   2  10   4        5.01       -0.19      4.42 o
   3  10   4        3.68       -3.58      4.62 o
   4  10   4        0.00       -1.19      5.53 o
   5  10   4      118.51      111.29     22.05 o
   6  10   4       76.08       74.23     16.17 o
   7  10   4       23.14       12.99     10.89 o
  -7  11   4       22.78       35.13      9.34 o
  -6  11   4       83.95       90.82     11.03 o
  -5  11   4        5.41        7.34      5.77 o
  -4  11   4        0.43        4.28      5.20 o
  -3  11   4       87.24       83.43     13.37 o
  -2  11   4        9.15       12.83      8.43 o
  -1  11   4       59.40       42.29      7.81 o
   0  11   4       58.90       65.75     10.92 o
   1  11   4        0.30        6.27      4.02 o
   2  11   4       11.40       14.64      7.06 o
   3  11   4        0.68       -0.26      6.21 o
   4  11   4       16.50       15.31      8.41 o
   5  11   4        0.89        1.01     10.41 o
   6  11   4       47.79       78.24     27.23 o
  -5  12   4        9.36      -14.32     32.36 o
  -4  12   4       40.44       40.14     14.97 o
  -3  12   4        0.71       -6.21      6.21 o
  -2  12   4        3.15        4.68      6.55 o
  -1  12   4        4.09        1.37      6.46 o
   0  12   4      187.81      228.84     11.29 o
   1  12   4       19.64       17.47      6.42 o
   2  12   4       54.14       44.98     12.76 o
   3  12   4        0.21        5.85      7.19 o
   4  12   4        1.52        3.59     40.50 o
 -13   0   5       40.17       28.54     10.73 o
 -11   0   5      338.64      329.57     18.09 o
  -9   0   5        1.10        4.21      3.91 o
  -7   0   5      338.36      412.09     19.31 o
  -5   0   5       32.52       23.37      3.54 o
  -3   0   5      536.78      440.53      7.97 o
  -1   0   5     6587.46     6283.28     55.88 o
   1   0   5    56846.55    67188.38    783.80 o
   3   0   5      145.91      174.46      6.94 o
   5   0   5       46.56       48.94      5.92 o
   7   0   5      534.24      546.58     17.45 o
   9   0   5      164.55      149.72      9.38 o
  11   0   5       11.07        5.66      8.13 o
 -14   1   5        0.32        0.70     11.06 o
 -13   1   5        0.39       -5.47      5.47 o
 -12   1   5       63.09       33.05      6.99 o
 -11   1   5        7.69       -0.68      4.00 o
 -10   1   5       71.30       65.06      5.86 o
  -9   1   5      330.91      359.90      8.55 o
  -8   1   5       46.58       44.10      3.68 o
  -7   1   5      100.99      109.27      5.25 o
  -6   1   5      481.44      530.46      9.81 o
  -5   1   5      885.64      852.12     11.48 o
  -4   1   5      270.49      269.88      4.95 o
  -3   1   5      151.65      153.51      3.74 o
  -2   1   5     3890.35     3667.71     24.31 o
  -1   1   5    12793.67    12521.51     73.96 o
   0   1   5    11144.63    11011.39     63.25 o
   1   1   5     1739.21     1663.49     12.43 o
   2   1   5     5148.15     5046.98     33.83 o
   3   1   5        5.30        4.15      1.39 o
   4   1   5       16.44       10.22      1.89 o
   5   1   5      893.59      968.71     13.40 o
   6   1   5      314.73      355.42      8.53 o
   7   1   5        5.26        6.42      2.94 o
   8   1   5       95.12       80.34      6.25 o
   9   1   5       20.07       20.97      4.00 o
  10   1   5       84.84       78.83      7.13 o
  11   1   5       12.16        7.98      6.11 o
  12   1   5        4.50        6.34      6.71 o
 -13   2   5        6.89        0.12      5.58 o
 -12   2   5       51.84       44.73      7.32 o
 -11   2   5        4.73        1.98      4.57 o
 -10   2   5        2.11       -3.75      3.75 o
  -9   2   5       67.25       69.87      5.46 o
  -8   2   5      214.78      251.78      7.88 o
  -7   2   5       13.32        4.27      2.35 o
  -6   2   5      340.08      356.20      7.69 o
  -5   2   5      893.93      948.96     11.80 o
  -4   2   5      397.60      380.67      6.33 o
  -3   2   5      222.72      212.25      4.11 o
  -2   2   5       34.98       40.85      2.17 o
  -1   2   5     4324.42     4054.41     25.45 o
   0   2   5      779.67      700.20      6.76 o
   1   2   5     2513.07     2365.82     17.86 o
   2   2   5        1.98        2.60      1.30 o
   3   2   5      367.30      303.13      6.18 o
   4   2   5      434.80      408.59      7.76 o
   5   2   5        1.69        0.97      1.75 o
   6   2   5      931.87      956.57     12.40 o
   7   2   5        1.03        1.79      2.68 o
   8   2   5       20.79       20.12      3.35 o
   9   2   5      322.53      314.94      8.91 o
  10   2   5       27.81       23.15      5.80 o
  11   2   5        0.53        1.68      5.86 o
  12   2   5        2.13       -2.00      7.14 o
 -13   3   5        7.45        8.62      6.08 o
 -12   3   5        0.14        2.55      4.74 o
 -11   3   5       87.72       74.57      7.94 o
 -10   3   5      574.68      574.49     20.04 o
  -9   3   5      271.52      285.21      8.28 o
  -8   3   5        0.09        1.73      2.47 o
  -7   3   5      124.11      137.27      5.52 o
  -6   3   5      490.89      484.66      8.65 o
  -5   3   5      489.26      499.07      9.95 o
  -4   3   5     1197.58     1270.27     13.61 o
  -3   3   5     3030.28     3106.20     28.96 o
  -2   3   5     5016.58     4945.30     31.77 o
  -1   3   5      777.93      771.01      7.97 o
   0   3   5      316.70      285.14      4.05 o
   1   3   5      170.10      201.07      3.78 o
   2   3   5      128.96      115.02      2.90 o
   3   3   5     2608.78     2544.57     22.75 o
   4   3   5       11.25        9.70      2.00 o
   5   3   5      237.99      239.35      6.07 o
   6   3   5      325.90      351.33     11.45 o
   7   3   5      327.46      339.21      8.45 o
   8   3   5        4.22       -3.14      3.14 o
   9   3   5        1.69        4.41      4.23 o
  10   3   5      171.09      189.73     10.32 o
  11   3   5        9.67       11.22      6.72 o
  12   3   5       22.53       27.42      8.44 o
 -13   4   5       10.74       11.48      7.40 o
 -12   4   5        3.34       -0.39      5.23 o
 -11   4   5       39.04       37.91      6.90 o
 -10   4   5       31.67       21.88      5.43 o
  -9   4   5       41.10       45.01      5.12 o
  -8   4   5       51.47       53.23      4.25 o
  -7   4   5       30.48       20.49      2.49 o
  -6   4   5      470.40      419.81      7.52 o
  -5   4   5       62.95       61.41      3.60 o
  -4   4   5     1252.83     1207.61     13.97 o
  -3   4   5     2546.19     2585.42     26.55 o
  -2   4   5      314.30      256.65      5.13 o
  -1   4   5       26.70       18.56      2.18 o
   0   4   5       91.43       87.52      3.06 o
   1   4   5     3197.53     3171.89     25.03 o
   2   4   5      160.44      170.95      4.72 o
   3   4   5        3.18        2.74      1.96 o
   4   4   5        9.88        4.11      1.80 o
   5   4   5     1032.52     1073.37     15.27 o
   6   4   5       41.15       50.53      3.89 o
   7   4   5      615.67      639.24     11.99 o
   8   4   5       15.88        5.05      3.88 o
   9   4   5        2.27       -0.02      4.30 o
  10   4   5      129.35      123.35      9.78 o
  11   4   5        5.09       14.77      6.83 o
 -12   5   5      106.38      120.05     17.34 o
 -11   5   5        0.51       -3.41      4.70 o
 -10   5   5       44.95       28.63      6.38 o
  -9   5   5      288.04      310.81     11.10 o
  -8   5   5      233.09      229.37      6.98 o
  -7   5   5       60.77       59.22      4.03 o
  -6   5   5     1278.46     1291.78     14.70 o
  -5   5   5       58.82       58.36      3.79 o
  -4   5   5      724.58      686.92      8.83 o
  -3   5   5     3134.62     3337.71     26.30 o
  -2   5   5     1305.36     1277.35     13.18 o
  -1   5   5      402.63      446.68      6.39 o
   0   5   5      281.16      325.57      5.38 o
   1   5   5      841.92      857.52     14.86 o
   2   5   5        2.04       -1.07      1.50 o
   3   5   5       18.97       20.87      2.80 o
   4   5   5     1599.17     1818.14     25.23 o
   5   5   5       17.80       14.61      3.10 o
   6   5   5      108.11       98.39      4.71 o
   7   5   5      190.79      198.76      6.42 o
   8   5   5        4.70        3.51      4.45 o
   9   5   5       87.27       91.93      7.89 o
  10   5   5       12.35       17.11      5.96 o
  11   5   5      101.16       74.15     12.73 o
 -12   6   5       18.62       10.95      5.99 o
 -11   6   5       35.68       36.16      6.17 o
 -10   6   5        0.79       -2.90      4.19 o
  -9   6   5      107.07      110.86     10.02 o
  -8   6   5     1713.38     1793.72     22.82 o
  -7   6   5      279.82      268.44      7.05 o
  -6   6   5       77.36       78.72      3.63 o
  -5   6   5        3.65        2.86      1.90 o
  -4   6   5       73.87       70.50      3.40 o
  -3   6   5       11.88       10.83      2.05 o
  -2   6   5        8.52        4.45      1.59 o
  -1   6   5      408.69      422.80      7.33 o
   0   6   5      300.92      288.87      6.07 o
   1   6   5       15.64       14.26      1.94 o
   2   6   5       54.58       47.76      4.98 o
   3   6   5      356.21      375.15      9.22 o
   4   6   5       62.56       58.81      7.88 o
   5   6   5        2.31        5.35      2.64 o
   6   6   5       10.41        6.96      3.51 o
   7   6   5       59.66       57.52      5.59 o
   8   6   5       36.91       36.02      6.79 o
   9   6   5      426.03      447.92     23.12 o
  10   6   5       19.54       25.85      6.39 o
 -11   7   5       71.37       67.65      9.59 o
 -10   7   5       40.89       28.31      5.85 o
  -9   7   5      103.27      125.07     15.48 o
  -8   7   5      339.35      345.86     12.56 o
  -7   7   5       45.53       34.63      4.11 o
  -6   7   5      309.64      339.25      7.24 o
  -5   7   5       11.52        8.53      2.36 o
  -4   7   5       39.00       37.85      2.90 o
  -3   7   5        0.92       -0.46      1.69 o
  -2   7   5      148.59      161.57      4.38 o
  -1   7   5       25.10       27.70      2.45 o
   0   7   5       49.36       46.21      4.06 o
   1   7   5        4.82        4.53      1.98 o
   2   7   5      178.67      185.41      7.78 o
   3   7   5      478.32      457.19     12.52 o
   4   7   5        0.21       -1.53      2.83 o
   5   7   5       97.17      107.58      5.70 o
   6   7   5      112.20      114.14      6.58 o
   7   7   5        5.86        7.46      3.90 o
   8   7   5       81.74      106.64     13.13 o
   9   7   5       31.98       39.44      9.81 o
  10   7   5       66.14       79.02     17.41 o
 -11   8   5       13.88       15.32     10.48 o
 -10   8   5        5.12        7.33      4.56 o
  -9   8   5       61.97       47.36      7.56 o
  -8   8   5      226.22      228.57     10.68 o
  -7   8   5      111.64      114.91      6.64 o
  -6   8   5       85.93       97.80      5.53 o
  -5   8   5       16.30       16.78      2.83 o
  -4   8   5        1.38        1.53      2.20 o
  -3   8   5       51.25       52.06      3.41 o
  -2   8   5      318.33      318.26      7.79 o
  -1   8   5      167.43      174.48      5.85 o
   0   8   5        5.96        3.53      2.53 o
   1   8   5     2095.20     2123.80     28.06 o
   2   8   5      348.25      327.05     10.37 o
   3   8   5        4.80        0.95      3.99 o
   4   8   5      255.90      257.24     11.50 o
   5   8   5        6.31        4.52      4.83 o
   6   8   5       67.28       72.39      8.49 o
   7   8   5      116.87      114.93     12.90 o
   8   8   5       80.70       67.17     13.31 o
   9   8   5        0.00       -0.57      6.96 o
 -10   9   5       17.11       31.49     10.55 o
  -9   9   5       35.66       16.04      9.41 o
  -8   9   5       14.81       22.23      5.78 o
  -7   9   5       53.88       56.67      7.96 o
  -6   9   5       18.57       10.43      5.19 o
  -5   9   5      235.51      248.90     12.62 o
  -4   9   5       26.38       26.80      4.58 o
  -3   9   5      780.64      778.21     13.19 o
  -2   9   5       19.37       18.35      3.26 o
  -1   9   5      506.25      528.96     10.92 o
   0   9   5      512.91      486.58     11.93 o
   1   9   5       15.98       11.59      3.64 o
   2   9   5        5.93        4.40      5.10 o
   3   9   5       26.38       13.28      6.01 o
   4   9   5      302.48      310.82     13.14 o
   5   9   5       92.57      104.30      9.31 o
   6   9   5       86.66       85.80     12.23 o
   7   9   5       27.06       14.74      6.70 o
   8   9   5        0.00       -5.90      5.90 o
  -8  10   5       28.31       31.56      6.14 o
  -7  10   5       26.27       28.89      6.99 o
  -6  10   5       60.70       39.08      7.13 o
  -5  10   5       88.96       89.43     11.06 o
  -4  10   5       50.81       50.26      7.43 o
  -3  10   5       21.51       19.58      5.78 o
  -2  10   5       31.21       22.22      4.21 o
  -1  10   5        8.48        7.29      3.70 o
   0  10   5        0.00       -3.41      3.41 o
   1  10   5        1.25        9.05      3.46 o
   2  10   5       10.53        2.77      4.94 o
   3  10   5       73.64       65.78      9.51 o
   4  10   5       70.82       61.37      7.94 o
   5  10   5       45.95       32.01      7.75 o
   6  10   5      148.91      152.41     34.65 o
   7  10   5       40.50       54.81     13.57 o
  -7  11   5       27.50       23.05      7.71 o
  -6  11   5       10.46        6.39      5.96 o
  -5  11   5       73.86       67.71      8.26 o
  -4  11   5       57.49       41.81      7.26 o
  -3  11   5       75.34       74.14      7.55 o
  -2  11   5        0.05       -5.42      5.42 o
  -1  11   5       90.58       79.14      9.51 o
   0  11   5       17.25       17.88      5.71 o
   1  11   5       13.64        9.35      4.23 o
   2  11   5        8.92        6.11      6.35 o
   3  11   5       29.87       37.66     13.26 o
   4  11   5        0.15        1.17      6.75 o
   5  11   5       46.73       21.74     13.04 o
  -5  12   5       11.31        1.85     43.08 o
  -4  12   5       23.03       16.55      6.63 o
  -3  12   5        2.09        1.75      6.52 o
  -2  12   5       14.37       16.49      7.66 o
  -1  12   5       49.30       41.43      8.83 o
   0  12   5       26.44       28.39      6.48 o
   1  12   5       15.37        6.97      5.40 o
   2  12   5       38.31       24.47      8.60 o
   3  12   5       13.68        7.76      7.43 o
 -14   0   6        1.39       -6.32     11.18 o
 -12   0   6      262.07      257.62     17.33 o
 -10   0   6     1308.57     1206.00     25.19 o
  -8   0   6      267.83      251.48     12.97 o
  -6   0   6        9.71        2.21      3.55 o
  -4   0   6      133.46      109.39      6.23 o
  -2   0   6      920.71      911.81     12.34 o
   0   0   6    14475.71    14509.69    121.29 o
   2   0   6     8129.54     8066.56     86.42 o
   4   0   6     2013.97     1995.68     39.40 o
   6   0   6      169.60      146.66      9.24 o
   8   0   6      105.61      111.37      8.98 o
  10   0   6        0.48        2.47      7.26 o
  12   0   6        0.28       11.47     10.30 o
 -14   1   6       10.07       -0.54     11.10 o
 -13   1   6        0.03       -4.57      5.57 o
 -12   1   6       56.16       55.02     11.09 o
 -11   1   6        2.28       -4.01      4.01 o
 -10   1   6      319.73      347.63      9.11 o
  -9   1   6      287.22      299.41      8.86 o
  -8   1   6       58.99       52.08      4.61 o
  -7   1   6      705.57      728.81     13.35 o
  -6   1   6      283.61      295.35      7.52 o
  -5   1   6      605.26      603.78      9.61 o
  -4   1   6     2239.43     2150.23     24.20 o
  -3   1   6     1232.28     1224.55     10.74 o
  -2   1   6       42.54       35.43      2.00 o
  -1   1   6      423.83      397.35      5.17 o
   0   1   6     8021.29     7894.95     46.87 o
   1   1   6     7684.22     7633.50     51.99 o
   2   1   6       26.13       22.06      1.89 o
   3   1   6        0.47        1.45      1.52 o
   4   1   6       38.85       34.00      2.44 o
   5   1   6      398.23      427.53      8.56 o
   6   1   6       98.69       77.58      5.04 o
   7   1   6        1.03        3.42      2.94 o
   8   1   6      340.78      343.79      9.57 o
   9   1   6      262.72      260.09      9.01 o
  10   1   6      252.25      223.03     11.01 o
  11   1   6        0.03       -1.95      5.45 o
  12   1   6       13.29        9.05      6.98 o
 -13   2   6        2.80        0.24      5.70 o
 -12   2   6        8.98       13.60      5.19 o
 -11   2   6      145.57      136.08      9.19 o
 -10   2   6     1106.73     1148.93     19.72 o
  -9   2   6     1301.55     1312.36     20.28 o
  -8   2   6      246.10      268.83      8.15 o
  -7   2   6      473.05      470.79     10.01 o
  -6   2   6     2065.66     2163.21     28.94 o
  -5   2   6        7.74        4.25      1.98 o
  -4   2   6      179.31      180.42      4.94 o
  -3   2   6      263.18      275.07      5.38 o
  -2   2   6      716.64      643.91      7.05 o
  -1   2   6     3660.57     3348.98     22.10 o
   0   2   6      544.22      550.99      6.24 o
   1   2   6        9.83        8.62      1.26 o
   2   2   6       57.67       53.68      2.40 o
   3   2   6      255.71      251.60      5.95 o
   4   2   6        2.06       -1.78      1.78 o
   5   2   6      869.66      844.57     11.87 o
   6   2   6      364.34      389.63      7.75 o
   7   2   6       50.18       48.53      4.41 o
   8   2   6     1079.80     1068.63     21.48 o
   9   2   6      184.04      172.55      8.75 o
  10   2   6       17.54        9.03      4.97 o
  11   2   6       15.35       14.50      6.15 o
  12   2   6        3.02        5.54      9.59 o
 -13   3   6       13.75       15.88      6.38 o
 -12   3   6        3.94       -1.04      4.64 o
 -11   3   6      189.42      181.84      9.79 o
 -10   3   6        0.22       -2.37      3.97 o
  -9   3   6      378.02      390.12     10.52 o
  -8   3   6      252.30      256.59      7.69 o
  -7   3   6      209.75      225.53      6.50 o
  -6   3   6      108.98       98.76      5.43 o
  -5   3   6      163.43      192.71      5.38 o
  -4   3   6       28.96       20.01      2.63 o
  -3   3   6      684.81      696.78      8.81 o
  -2   3   6      389.41      385.37      6.03 o
  -1   3   6      788.35      732.46      8.37 o
   0   3   6     1922.51     2013.42     23.61 o
   1   3   6       15.32       19.33      2.24 o
   2   3   6     1341.35     1358.53     13.53 o
   3   3   6      628.31      649.67      9.61 o
   4   3   6      228.15      212.99      5.28 o
   5   3   6      651.98      602.49      9.91 o
   6   3   6        2.43        2.17      2.36 o
   7   3   6      129.88      124.84      5.90 o
   8   3   6       18.56       11.38      4.37 o
   9   3   6     1656.52     1739.16     27.52 o
  10   3   6       14.72       13.75      5.98 o
  11   3   6       45.36       34.05      8.20 o
 -13   4   6       48.97       60.34      9.39 o
 -12   4   6        5.80        0.95      4.94 o
 -11   4   6       13.68       10.22      5.07 o
 -10   4   6       58.36       43.30      6.87 o
  -9   4   6        0.00        0.37      3.42 o
  -8   4   6      145.47      147.91      6.31 o
  -7   4   6       44.41       42.00      3.20 o
  -6   4   6      175.93      178.81      5.87 o
  -5   4   6      280.85      295.11      7.05 o
  -4   4   6       82.08       67.89      3.66 o
  -3   4   6      141.31      172.77      4.53 o
  -2   4   6     4158.91     4222.64     32.88 o
  -1   4   6     2134.31     2264.09     18.81 o
   0   4   6      101.65       88.69      2.68 o
   1   4   6      172.85      161.03      4.07 o
   2   4   6        5.96        5.23      1.59 o
   3   4   6       29.83       18.97      3.16 o
   4   4   6       52.26       56.52      5.37 o
   5   4   6       41.81       37.12      3.44 o
   6   4   6       27.43       30.43      3.43 o
   7   4   6      121.63      107.63      6.22 o
   8   4   6        0.44        3.07      4.11 o
   9   4   6       20.29       23.94      6.09 o
  10   4   6      170.78      190.76     11.50 o
  11   4   6        9.72        5.69      6.38 o
 -12   5   6       53.10       54.68      9.51 o
 -11   5   6        2.50       -1.14      4.72 o
 -10   5   6        2.48        2.41      4.30 o
  -9   5   6        0.06       -4.06      4.06 o
  -8   5   6      614.55      670.27     11.87 o
  -7   5   6      821.44      889.71     12.38 o
  -6   5   6       25.95       33.08      3.03 o
  -5   5   6      150.83      177.24      4.79 o
  -4   5   6       12.34       11.59      2.17 o
  -3   5   6      348.40      363.84      6.29 o
  -2   5   6      318.69      332.51      6.02 o
  -1   5   6      788.36      875.14      9.83 o
   0   5   6        6.50        8.31      1.64 o
   1   5   6       30.05       26.56      2.38 o
   2   5   6      558.45      577.38     10.20 o
   3   5   6      269.38      323.69      7.45 o
   4   5   6      806.35      888.85     16.47 o
   5   5   6       43.52       36.74      5.36 o
   6   5   6        0.06       -2.14      2.14 o
   7   5   6      430.82      475.11      9.86 o
   8   5   6      581.86      600.26     17.87 o
   9   5   6      128.91      144.97      9.68 o
  10   5   6       58.71       57.64      8.43 o
  11   5   6       21.64       24.58      7.18 o
 -12   6   6       47.57       69.39      9.10 o
 -11   6   6       12.04       20.21      5.89 o
 -10   6   6        1.39       -1.11      4.22 o
  -9   6   6     1684.34     1747.76     31.93 o
  -8   6   6        0.11       -1.21      3.50 o
  -7   6   6        7.61        4.63      2.41 o
  -6   6   6       16.87       15.84      2.41 o
  -5   6   6      168.36      170.52      5.03 o
  -4   6   6       51.02       64.08      3.44 o
  -3   6   6     1252.28     1227.29     14.48 o
  -2   6   6        7.36        1.77      1.89 o
  -1   6   6     2896.76     2926.03     28.34 o
   0   6   6       86.00       85.94      3.91 o
   1   6   6      289.35      320.16      6.48 o
   2   6   6        2.01       -0.77      1.90 o
   3   6   6        5.77        8.93      2.53 o
   4   6   6      104.80      111.39      5.19 o
   5   6   6      241.75      237.07      7.85 o
   6   6   6      135.40      129.01      7.70 o
   7   6   6      103.42      110.78      8.61 o
   8   6   6       38.91       44.97      7.80 o
   9   6   6      111.27      110.03     10.49 o
  10   6   6       80.89       80.59      9.87 o
 -11   7   6       31.67       28.37      6.34 o
 -10   7   6        2.73        9.01      4.95 o
  -9   7   6      189.65      200.97     18.36 o
  -8   7   6       78.65       73.99      7.28 o
  -7   7   6       63.59       38.65      7.09 o
  -6   7   6        0.14       -1.23      2.20 o
  -5   7   6       47.41       43.90      3.30 o
  -4   7   6       23.64       22.89      2.61 o
  -3   7   6        3.74        3.91      1.78 o
  -2   7   6      136.56      132.89      4.36 o
  -1   7   6       15.47       14.14      2.16 o
   0   7   6      162.74      170.96      5.06 o
   1   7   6      355.66      402.22      7.76 o
   2   7   6      222.28      221.24      8.81 o
   3   7   6       18.25       15.00      5.28 o
   4   7   6        0.01       -2.63      2.63 o
   5   7   6       98.06      102.68      6.19 o
   6   7   6        2.70       -3.49      3.49 o
   7   7   6      272.41      250.31     17.43 o
   8   7   6       88.00       73.76     10.36 o
   9   7   6      140.12      123.71     12.82 o
  10   7   6        2.71       13.45     16.97 o
 -11   8   6       21.02       24.00     11.66 o
 -10   8   6        0.02        0.51      4.48 o
  -9   8   6      156.52      156.15     14.89 o
  -8   8   6       92.49       80.68     10.90 o
  -7   8   6       79.31       86.87     11.16 o
  -6   8   6      111.23      114.64      5.75 o
  -5   8   6        5.24        2.56      2.68 o
  -4   8   6        4.62        5.49      2.49 o
  -3   8   6      493.11      556.87      8.92 o
  -2   8   6      823.36      822.78     11.39 o
  -1   8   6        6.00        5.27      2.62 o
   0   8   6      833.73      869.99     14.24 o
   1   8   6       88.64      101.56      4.46 o
   2   8   6       59.54       69.13      7.38 o
   3   8   6       22.68       18.37      5.15 o
   4   8   6       26.39       17.50      5.36 o
   5   8   6      210.91      211.79      8.40 o
   6   8   6      253.09      261.90      9.68 o
   7   8   6       21.14        8.95      5.68 o
   8   8   6       19.11        9.52      6.62 o
   9   8   6        3.55        6.22      6.95 o
 -10   9   6       47.28       45.43     19.06 o
  -9   9   6        5.80       12.03      6.32 o
  -8   9   6       15.74        9.35      5.75 o
  -7   9   6      131.17      143.93     14.04 o
  -6   9   6        3.45        2.42      4.70 o
  -5   9   6       10.63        7.42      3.43 o
  -4   9   6      232.07      231.93      8.47 o
  -3   9   6      174.75      198.05      7.17 o
  -2   9   6      386.48      392.29      8.50 o
  -1   9   6      145.45      131.59      7.21 o
   0   9   6      738.46      736.00     15.07 o
   1   9   6       67.44       64.45      7.09 o
   2   9   6       71.40       63.25      8.60 o
   3   9   6       12.29       14.91      6.01 o
   4   9   6       38.60       15.40      7.81 o
   5   9   6        3.65       -1.52      5.26 o
   6   9   6       14.85       10.68      8.26 o
   7   9   6        0.20       -4.25      4.84 o
   8   9   6      102.67       95.28     16.68 o
  -8  10   6        3.93        2.78      5.84 o
  -7  10   6        4.77       -0.53      5.30 o
  -6  10   6       71.99       86.07      9.49 o
  -5  10   6       11.83       -1.48      5.00 o
  -4  10   6       29.80       21.92      6.68 o
  -3  10   6       10.21        7.14      3.98 o
  -2  10   6        8.35       10.01      4.96 o
  -1  10   6        0.98       -0.56      4.63 o
   0  10   6        0.23       -3.75      3.75 o
   1  10   6       60.65       61.51      8.08 o
   2  10   6       31.89       20.10      6.67 o
   3  10   6      109.96       98.65     12.71 o
   4  10   6       22.72       26.23      6.70 o
   5  10   6       54.25       48.57      7.98 o
   6  10   6       15.17       12.46      9.13 o
   7  10   6        1.95        3.54     13.70 o
  -7  11   6       12.45       14.68      7.34 o
  -6  11   6        0.50        2.56      5.35 o
  -5  11   6       53.06       41.89      7.46 o
  -4  11   6       10.66        3.01      5.31 o
  -3  11   6        5.15       11.16      5.06 o
  -2  11   6        2.79       -4.45      4.79 o
  -1  11   6        2.13        1.78      4.12 o
   0  11   6        3.15        4.14      4.51 o
   1  11   6      116.38      131.37      7.17 o
   2  11   6      144.07      153.21     15.95 o
   3  11   6        1.49       -5.58      5.58 o
   4  11   6        0.02       -5.72      5.72 o
   5  11   6       71.72       75.95     17.78 o
  -4  12   6       53.55       22.60     13.39 o
  -3  12   6       80.77       70.13     14.54 o
  -2  12   6        0.07        8.81      6.85 o
  -1  12   6       63.18       65.66      8.33 o
   0  12   6        1.02        5.74      5.81 o
   1  12   6       90.21      101.46     10.55 o
   2  12   6        4.52        8.65      7.41 o
   3  12   6       31.43       20.50     50.73 o
 -13   0   7        5.91       -0.60      8.23 o
 -11   0   7      731.63      702.00     19.48 o
  -9   0   7      102.28      100.13      9.31 o
  -7   0   7      588.56      572.31     17.80 o
  -5   0   7      402.53      453.00     14.21 o
  -3   0   7     1279.45     1173.23     15.64 o
  -1   0   7     8518.60     8687.01     80.97 o
   1   0   7     9611.04     9396.60     90.49 o
   3   0   7      241.99      245.76      7.41 o
   5   0   7        1.17       -2.69      2.89 o
   7   0   7      799.42      808.34     23.41 o
   9   0   7      254.43      249.87     14.25 o
  11   0   7        6.54        1.26      7.82 o
 -14   1   7       10.69       10.08     12.10 o
 -13   1   7        0.08        5.32      6.08 o
 -12   1   7       17.12       17.05      5.18 o
 -11   1   7        6.00        2.48      3.61 o
 -10   1   7       35.15       44.42      4.54 o
  -9   1   7       42.60       43.07      5.23 o
  -8   1   7      233.45      237.61      9.02 o
  -7   1   7      317.13      365.52     14.71 o
  -6   1   7      697.27      732.34     12.14 o
  -5   1   7       79.39       92.04      4.98 o
  -4   1   7      412.49      398.22      6.87 o
  -3   1   7      886.23      841.44      9.93 o
  -2   1   7        3.67        4.06      1.41 o
  -1   1   7     1476.36     1326.36     11.98 o
   0   1   7      776.92      710.24      7.77 o
   1   1   7        1.47        5.76      1.54 o
   2   1   7      112.83      108.35      3.52 o
   3   1   7        0.03       -0.36      1.53 o
   4   1   7        4.03       -0.52      1.69 o
   5   1   7      341.68      360.93      8.17 o
   6   1   7      361.70      342.83      9.14 o
   7   1   7        2.02       -0.98      3.34 o
   8   1   7       89.90       86.17      6.63 o
   9   1   7       46.77       49.50      6.45 o
  10   1   7        2.81        0.03      4.90 o
  11   1   7        7.39       10.65      5.69 o
 -13   2   7        0.08        4.36      5.73 o
 -12   2   7        2.43       -4.43      4.43 o
 -11   2   7      130.24      118.01      8.92 o
 -10   2   7      267.17      283.46      8.16 o
  -9   2   7      191.81      193.72      8.34 o
  -8   2   7       41.55       37.55      4.54 o
  -7   2   7        0.42        2.33      2.62 o
  -6   2   7      347.35      408.52      9.57 o
  -5   2   7      569.96      601.90     11.68 o
  -4   2   7      206.61      214.69      5.42 o
  -3   2   7      704.51      794.73     10.07 o
  -2   2   7      182.21      152.13      3.81 o
  -1   2   7     1431.15     1408.29     12.45 o
   0   2   7     1696.74     1652.36     13.60 o
   1   2   7     2022.73     2107.42     18.99 o
   2   2   7      515.67      508.26      7.60 o
   3   2   7     1078.65     1104.72     13.38 o
   4   2   7      205.68      196.53      5.75 o
   5   2   7        0.86       -2.27      2.27 o
   6   2   7      254.85      248.38      6.30 o
   7   2   7       47.72       45.06      4.54 o
   8   2   7      166.28      177.62      9.09 o
   9   2   7      149.68      131.87      9.24 o
  10   2   7        1.34       -2.08      4.73 o
  11   2   7       34.28       32.44      7.84 o
 -13   3   7        6.43        5.33      6.00 o
 -12   3   7        6.02        6.61      4.92 o
 -11   3   7       11.10       10.37      5.10 o
 -10   3   7       82.51       88.99      6.97 o
  -9   3   7       89.45       89.96      6.17 o
  -8   3   7      219.91      235.85      8.33 o
  -7   3   7        0.13        1.10      2.43 o
  -6   3   7      131.82      140.91      5.74 o
  -5   3   7      309.01      305.65      8.39 o
  -4   3   7        2.49       -0.17      1.80 o
  -3   3   7     2270.39     2249.52     20.58 o
  -2   3   7      936.15      928.12     10.46 o
  -1   3   7      337.84      331.73      5.93 o
   0   3   7        0.92        2.50      1.49 o
   1   3   7      152.08      142.72      4.26 o
   2   3   7      266.93      264.53      5.52 o
   3   3   7        0.17       -1.24      1.77 o
   4   3   7      542.78      550.78      9.56 o
   5   3   7      748.06      750.74     13.31 o
   6   3   7       53.63       60.39      4.23 o
   7   3   7      217.25      215.67      7.46 o
   8   3   7      240.69      245.63     12.21 o
   9   3   7      149.64      162.93      9.53 o
  10   3   7      249.94      250.76     12.91 o
  11   3   7        1.84       -2.51      6.40 o
 -13   4   7       16.23       19.18      7.53 o
 -12   4   7       13.86       12.49      5.57 o
 -11   4   7        0.00       -4.37      4.37 o
 -10   4   7      341.40      350.00     12.23 o
  -9   4   7     1343.90     1390.27     21.75 o
  -8   4   7       34.34       36.41      4.25 o
  -7   4   7        0.19        0.36      2.50 o
  -6   4   7      143.68      139.39      5.78 o
  -5   4   7      421.78      465.08      9.01 o
  -4   4   7      165.04      115.53      4.07 o
  -3   4   7     5615.23     5900.15     50.78 o
  -2   4   7      801.23      849.97     11.18 o
  -1   4   7     2783.54     2752.05     22.45 o
   0   4   7      155.73      154.70      4.12 o
   1   4   7       88.00       91.99      3.36 o
   2   4   7      235.23      272.08      5.72 o
   3   4   7      882.54      895.00     12.07 o
   4   4   7      246.77      267.00      6.37 o
   5   4   7       35.50       40.24      4.13 o
   6   4   7        5.01        0.26      2.43 o
   7   4   7       76.80       93.19      6.35 o
   8   4   7        0.10       -1.33      4.23 o
   9   4   7       60.14       66.36      8.33 o
  10   4   7        1.78        5.40      5.60 o
  11   4   7       54.14       79.70      9.70 o
 -12   5   7       30.14       23.76      6.62 o
 -11   5   7        3.72        0.25      5.20 o
 -10   5   7        0.82       -4.03      4.03 o
  -9   5   7        0.84        1.03      4.10 o
  -8   5   7      231.59      243.92      7.43 o
  -7   5   7      131.04      139.48      5.42 o
  -6   5   7      100.07      119.39      4.55 o
  -5   5   7        0.11        0.75      1.97 o
  -4   5   7      431.77      478.85      8.66 o
  -3   5   7     1144.95     1157.81     12.44 o
  -2   5   7     2437.85     2463.18     22.11 o
  -1   5   7      392.60      367.61      6.46 o
   0   5   7      335.22      348.92      5.92 o
   1   5   7      207.94      206.67      5.98 o
   2   5   7       49.33       51.20      3.12 o
   3   5   7      261.25      267.16     11.84 o
   4   5   7      289.61      307.24      8.60 o
   5   5   7       54.71       55.61      5.60 o
   6   5   7      793.50      855.68     15.73 o
   7   5   7      288.34      299.63     11.94 o
   8   5   7       24.05       34.05      6.11 o
   9   5   7       81.40       75.40      8.97 o
  10   5   7      128.97      161.24     10.95 o
 -12   6   7        4.78       -0.93      6.07 o
 -11   6   7       50.75       42.41      7.39 o
 -10   6   7       57.29       47.37      7.83 o
  -9   6   7      156.47      174.88     11.17 o
  -8   6   7       64.24       50.45      5.39 o
  -7   6   7       15.31       16.07      2.99 o
  -6   6   7        0.05       -0.13      2.15 o
  -5   6   7       21.94       21.33      2.63 o
  -4   6   7      618.67      595.51     10.75 o
  -3   6   7       60.65       61.74      3.38 o
  -2   6   7     3124.25     3289.72     24.98 o
  -1   6   7       70.51       68.13      3.37 o
   0   6   7      430.86      459.47      8.39 o
   1   6   7       48.79       52.08      3.39 o
   2   6   7       19.57       22.13      3.04 o
   3   6   7      561.75      591.41     11.45 o
   4   6   7      294.33      323.76     11.59 o
   5   6   7      678.55      717.95     13.98 o
   6   6   7       19.02        9.38      4.51 o
   7   6   7        7.58        7.32      5.77 o
   8   6   7       47.60       34.95      9.11 o
   9   6   7       52.89       61.34      9.12 o
  10   6   7       43.29       45.28      8.86 o
 -11   7   7        0.11       -0.51      4.94 o
 -10   7   7       32.84       36.10      7.13 o
  -9   7   7       12.32       15.34      4.64 o
  -8   7   7      124.46      104.92     11.42 o
  -7   7   7       95.16       91.30      8.14 o
  -6   7   7       82.10       85.28      4.89 o
  -5   7   7       61.84       71.29      3.99 o
  -4   7   7      135.71      154.69      4.96 o
  -3   7   7       14.97       12.19      2.25 o
  -2   7   7       71.83       73.66      3.63 o
  -1   7   7        4.63        1.89      1.88 o
   0   7   7        0.02        0.91      2.44 o
   1   7   7       93.75       96.67      4.46 o
   2   7   7        0.05       -1.69      2.20 o
   3   7   7       10.04       10.51      3.06 o
   4   7   7       27.86       31.03      4.34 o
   5   7   7      160.74      173.25     10.69 o
   6   7   7      509.10      521.11     14.17 o
   7   7   7      177.46      176.57     11.96 o
   8   7   7       14.28        8.79      6.16 o
   9   7   7        0.66       -2.71      5.77 o
 -11   8   7        0.11       -0.32      9.77 o
 -10   8   7       12.80       12.47      5.30 o
  -9   8   7       53.66       54.33      6.12 o
  -8   8   7       67.99       61.94     10.11 o
  -7   8   7        0.79       -1.03      3.85 o
  -6   8   7       53.23       67.48      7.58 o
  -5   8   7       13.66        9.90      2.83 o
  -4   8   7       61.02       76.01      4.33 o
  -3   8   7      187.26      207.41      6.33 o
  -2   8   7        4.15        3.93      2.52 o
  -1   8   7      122.28      112.19      4.90 o
   0   8   7      297.57      320.71      8.63 o
   1   8   7      359.55      385.32      8.33 o
   2   8   7        8.99        8.56      3.25 o
   3   8   7       49.31       34.10     10.23 o
   4   8   7      191.33      187.24     10.98 o
   5   8   7      107.01      120.05      6.29 o
   6   8   7        4.89       -0.33      3.66 o
   7   8   7       32.01       21.86      6.58 o
   8   8   7        0.58        2.37      5.81 o
 -10   9   7        1.62        6.30      9.93 o
  -9   9   7       12.57       20.56      5.98 o
  -8   9   7      196.25      227.22     22.07 o
  -7   9   7      122.28      133.82      7.60 o
  -6   9   7      267.72      269.89      9.97 o
  -5   9   7        0.20        2.32      3.52 o
  -4   9   7       32.97       32.82      6.25 o
  -3   9   7      653.54      660.35     13.70 o
  -2   9   7       82.53       91.07      5.91 o
  -1   9   7       92.20       90.94      5.87 o
   0   9   7       39.70       35.18      5.13 o
   1   9   7       62.50       63.74      7.55 o
   2   9   7       12.83       16.60      6.26 o
   3   9   7       10.96        4.64      5.57 o
   4   9   7        0.00        2.12      5.74 o
   5   9   7       51.58       38.37      9.29 o
   6   9   7       34.97       30.69      7.19 o
   7   9   7       68.50       61.20      7.80 o
  -8  10   7        2.07       -2.16      5.92 o
  -7  10   7       14.50        7.58      6.18 o
  -6  10   7       17.79       12.89      6.17 o
  -5  10   7        0.00        3.35      5.07 o
  -4  10   7       10.79        4.22      4.21 o
  -3  10   7        7.63       11.49      4.36 o
  -2  10   7       13.44       12.67      5.31 o
  -1  10   7       25.51       22.23      5.95 o
   0  10   7      336.63      318.57     10.90 o
   1  10   7        0.59        5.46      3.99 o
   2  10   7       46.16       35.48      7.82 o
   3  10   7       16.53       14.29      6.77 o
   4  10   7      147.01      132.60     11.90 o
   5  10   7       27.66       23.43      8.19 o
   6  10   7       38.88       23.58      9.74 o
  -7  11   7       19.98      -12.92     33.14 o
  -6  11   7        4.25        4.39      6.31 o
  -5  11   7        1.79        6.21      5.68 o
  -4  11   7        0.59       -1.19      5.09 o
  -3  11   7      136.54      113.03      8.51 o
  -2  11   7        2.23        0.23      4.85 o
  -1  11   7       62.72       61.44     10.39 o
   0  11   7      157.90      193.57     11.17 o
   1  11   7      306.80      327.02     13.35 o
   2  11   7        0.38        4.94      6.09 o
   3  11   7        7.98        5.12      6.70 o
   4  11   7      116.59      130.26     13.76 o
   5  11   7       13.17       12.25     16.35 o
  -4  12   7       77.35       43.47     37.53 o
  -3  12   7        8.34        8.40      7.58 o
  -2  12   7        1.73        5.66      5.29 o
  -1  12   7        2.18        2.56      6.59 o
   0  12   7       28.97       15.07      5.61 o
   1  12   7       34.88       32.42      6.05 o
   2  12   7        0.24       -3.81      8.91 o
 -14   0   8       14.98        3.21     16.03 o
 -12   0   8       46.60       47.30     10.06 o
 -10   0   8      228.69      227.51     14.24 o
  -8   0   8      196.79      220.52     12.65 o
  -6   0   8      690.42      630.64     16.10 o
  -4   0   8     2971.80     2782.57     43.19 o
  -2   0   8     2657.83     2457.98     27.42 o
   0   0   8       24.92       15.09      3.22 o
   2   0   8     1070.42     1084.01     16.48 o
   4   0   8      113.88      123.22      6.32 o
   6   0   8      415.42      385.86     15.71 o
   8   0   8     2915.76     2997.09     55.35 o
  10   0   8      149.89      173.02     17.33 o
 -14   1   8        0.10        0.44      9.60 o
 -13   1   8       12.93        3.46      6.11 o
 -12   1   8       41.90       35.69      7.93 o
 -11   1   8     1390.48     1491.70     22.11 o
 -10   1   8      910.04      929.57     15.74 o
  -9   1   8       48.23       50.27      5.72 o
  -8   1   8      259.39      266.66      9.52 o
  -7   1   8       61.53       53.79      5.29 o
  -6   1   8      181.46      222.63      9.48 o
  -5   1   8     1845.06     1935.73     22.88 o
  -4   1   8     1430.44     1450.76     15.74 o
  -3   1   8        4.21        3.85      1.86 o
  -2   1   8      740.98      737.41      8.98 o
  -1   1   8      411.66      411.36      6.43 o
   0   1   8     7456.46     7290.98     56.74 o
   1   1   8     1631.12     1633.16     14.89 o
   2   1   8       26.32       26.48      2.41 o
   3   1   8       26.24       16.89      2.35 o
   4   1   8       62.55       62.56      3.69 o
   5   1   8        2.40        3.06      2.55 o
   6   1   8      288.47      273.87      8.00 o
   7   1   8      123.07      115.30      7.32 o
   8   1   8      978.98     1010.59     29.37 o
   9   1   8      288.12      312.93     12.07 o
  10   1   8        0.02        6.69      6.00 o
  11   1   8        4.95       14.49      6.30 o
 -13   2   8       16.94       22.64      6.85 o
 -12   2   8       12.55        1.54      4.82 o
 -11   2   8        0.78        6.09      4.83 o
 -10   2   8        0.43        1.45      3.20 o
  -9   2   8      302.78      318.93     10.20 o
  -8   2   8      236.87      237.28      9.26 o
  -7   2   8      231.76      265.93      8.13 o
  -6   2   8       40.50       51.56      4.39 o
  -5   2   8       16.93       11.18      2.60 o
  -4   2   8      348.36      388.10      7.40 o
  -3   2   8     1016.60     1030.27     13.22 o
  -2   2   8       40.30       35.32      2.67 o
  -1   2   8       11.04        0.03      1.69 o
   0   2   8      174.60      145.31      4.20 o
   1   2   8     4491.68     4504.41     36.93 o
   2   2   8      755.23      797.19     10.04 o
   3   2   8        2.56        2.72      1.80 o
   4   2   8      213.93      207.28      6.24 o
   5   2   8      146.79      144.11      6.29 o
   6   2   8      334.63      370.75      9.15 o
   7   2   8      710.74      753.71     14.77 o
   8   2   8      250.76      257.86     10.70 o
   9   2   8       14.42       16.33      6.01 o
  10   2   8       68.22       68.95      8.35 o
  11   2   8      132.09      146.00     12.52 o
 -13   3   8        3.37        2.43      5.86 o
 -12   3   8        0.66       -2.66      4.60 o
 -11   3   8      632.91      661.37     16.85 o
 -10   3   8        1.81       -0.62      4.00 o
  -9   3   8        5.66        7.20      3.66 o
  -8   3   8       44.60       49.32      4.78 o
  -7   3   8       42.24       33.78      4.16 o
  -6   3   8      237.42      264.75      7.55 o
  -5   3   8      342.58      373.46      8.05 o
  -4   3   8      980.01     1009.57     13.96 o
  -3   3   8     2001.70     2091.01     22.65 o
  -2   3   8       52.27       63.12      3.17 o
  -1   3   8       98.59      103.28      3.47 o
   0   3   8      414.64      423.99      7.06 o
   1   3   8      194.66      183.45      5.13 o
   2   3   8      358.62      367.91      8.32 o
   3   3   8     1374.56     1406.43     16.73 o
   4   3   8      196.94      185.42      6.06 o
   5   3   8      136.71      165.68      6.17 o
   6   3   8       88.63       91.78      5.35 o
   7   3   8        1.51       -2.17      4.07 o
   8   3   8      248.93      225.89     11.12 o
   9   3   8      659.18      653.50     17.97 o
  10   3   8        9.51        7.08      6.71 o
  11   3   8       82.11       87.37     10.57 o
 -13   4   8        0.06       -4.52      5.76 o
 -12   4   8       13.46        9.97      5.59 o
 -11   4   8       29.39       34.44      6.20 o
 -10   4   8      336.65      331.84     12.91 o
  -9   4   8      343.72      335.90      9.92 o
  -8   4   8     2311.22     2378.02     25.65 o
  -7   4   8      253.95      252.12      8.33 o
  -6   4   8        2.18        1.05      2.61 o
  -5   4   8        7.01        1.99      2.25 o
  -4   4   8      265.62      252.44      6.02 o
  -3   4   8       44.70       84.20      3.76 o
  -2   4   8      967.12      905.53     11.13 o
  -1   4   8     1159.94     1163.58     15.33 o
   0   4   8      610.66      628.51     10.00 o
   1   4   8      162.43      167.68      4.91 o
   2   4   8       75.91       81.46      3.38 o
   3   4   8      350.54      359.40      6.76 o
   4   4   8      741.97      770.66     11.36 o
   5   4   8      262.04      278.25      7.54 o
   6   4   8       53.55       45.64      4.01 o
   7   4   8      170.14      155.33      9.99 o
   8   4   8      669.73      690.18     19.33 o
   9   4   8        3.72       -5.47      5.47 o
  10   4   8        2.80        1.73      5.74 o
 -12   5   8        6.32       12.39      6.17 o
 -11   5   8       10.61        9.25      5.18 o
 -10   5   8        7.13        2.66      4.28 o
  -9   5   8      231.98      253.19      8.08 o
  -8   5   8     1093.10     1084.56     17.02 o
  -7   5   8      490.83      512.69      9.76 o
  -6   5   8       75.90       75.77      5.47 o
  -5   5   8        6.80        5.09      2.30 o
  -4   5   8       46.58       42.18      3.22 o
  -3   5   8      498.75      468.99      8.01 o
  -2   5   8      771.15      829.92     10.94 o
  -1   5   8      282.66      269.43      5.79 o
   0   5   8        7.02       11.15      2.16 o
   1   5   8      267.69      261.34      5.49 o
   2   5   8        7.20        7.32      2.30 o
   3   5   8        1.78        0.23      2.60 o
   4   5   8        0.22       -1.72      2.79 o
   5   5   8       81.02       87.95      4.28 o
   6   5   8        0.05        0.65      2.90 o
   7   5   8       15.67        7.13      4.49 o
   8   5   8      205.94      212.08     11.22 o
   9   5   8        4.50        5.49      5.65 o
  10   5   8       57.28       56.86      8.02 o
 -12   6   8       50.56       37.39      8.71 o
 -11   6   8       52.98       53.13      8.18 o
 -10   6   8       19.11       11.58      5.10 o
  -9   6   8       10.93        7.75      4.08 o
  -8   6   8      156.26      162.59      7.11 o
  -7   6   8       47.12       54.96      4.53 o
  -6   6   8       24.39       24.66      3.07 o
  -5   6   8        0.57       -0.44      2.04 o
  -4   6   8        1.08       -0.20      1.97 o
  -3   6   8      568.80      629.17      8.92 o
  -2   6   8      554.52      566.80      8.35 o
  -1   6   8       18.51       16.95      2.50 o
   0   6   8        0.00       -0.26      2.21 o
   1   6   8       23.73       25.14      3.11 o
   2   6   8        5.96        4.53      2.56 o
   3   6   8       91.85       94.81      7.38 o
   4   6   8      506.68      508.71     11.41 o
   5   6   8      101.93      120.07      7.64 o
   6   6   8      209.93      213.25     16.19 o
   7   6   8      105.45      128.53      9.92 o
   8   6   8       33.07       23.73      7.82 o
   9   6   8        5.25       -0.07      5.94 o
  10   6   8        0.87       23.65     21.06 o
 -11   7   8       22.74       24.08      6.27 o
 -10   7   8        7.14        4.65      5.01 o
  -9   7   8       96.24      120.80     11.67 o
  -8   7   8       93.14       94.89      9.89 o
  -7   7   8        0.05       -2.18      3.21 o
  -6   7   8       25.07       22.72      3.43 o
  -5   7   8       46.84       49.39      4.13 o
  -4   7   8       94.54      105.69      4.32 o
  -3   7   8      409.63      415.53      7.79 o
  -2   7   8      234.54      249.30      6.22 o
  -1   7   8        0.26       -1.97      1.97 o
   0   7   8      626.94      644.75     11.20 o
   1   7   8        7.72        8.35      2.79 o
   2   7   8      105.63      113.60      5.61 o
   3   7   8       16.18       13.56      3.28 o
   4   7   8       94.56       91.54      7.71 o
   5   7   8       36.37       38.49      5.33 o
   6   7   8        2.02        1.64      4.50 o
   7   7   8        1.65        6.30      6.03 o
   8   7   8        0.35       -1.75      6.22 o
   9   7   8        3.45        3.32      8.16 o
 -10   8   8        0.15        2.63      4.91 o
  -9   8   8       18.79        8.55      4.66 o
  -8   8   8       39.68       30.34      5.74 o
  -7   8   8       95.79      106.64     13.41 o
  -6   8   8        0.07        0.00      3.42 o
  -5   8   8      163.27      175.92      7.57 o
  -4   8   8       62.91       72.60      6.98 o
  -3   8   8       62.11       79.81      4.40 o
  -2   8   8      209.05      223.62      6.06 o
  -1   8   8       81.04       71.78      4.91 o
   0   8   8       78.79       72.96      5.60 o
   1   8   8      548.17      587.40     13.04 o
   2   8   8       39.23       39.49      6.07 o
   3   8   8      124.16      114.46      6.20 o
   4   8   8       12.65       18.91      4.12 o
   5   8   8       80.71       75.32      7.63 o
   6   8   8        5.62        8.61      4.72 o
   7   8   8      179.87      174.32     13.26 o
   8   8   8      116.91      133.84     11.97 o
  -9   9   8       23.50       22.87      5.25 o
  -8   9   8       21.42       22.82      5.40 o
  -7   9   8       60.92       54.66      6.32 o
  -6   9   8      260.55      243.36     10.14 o
  -5   9   8       42.06       23.85      5.00 o
  -4   9   8      347.16      368.56     11.53 o
  -3   9   8      492.31      493.25     13.06 o
  -2   9   8       64.68       67.66      4.51 o
  -1   9   8       24.93       21.11      4.99 o
   0   9   8       43.13       52.07      6.48 o
   1   9   8      342.41      371.43     11.80 o
   2   9   8      231.56      231.72      8.22 o
   3   9   8        3.74        4.30      6.19 o
   4   9   8      323.30      327.82     21.77 o
   5   9   8        3.47        7.33      6.46 o
   6   9   8       25.39       15.13      5.67 o
   7   9   8        2.37        7.35      5.79 o
  -8  10   8        3.36       -0.27      9.31 o
  -7  10   8       68.00       57.75      8.83 o
  -6  10   8       55.80       50.52      6.73 o
  -5  10   8       38.40       35.71      5.62 o
  -4  10   8       51.45       45.80      5.96 o
  -3  10   8        0.01       -1.79      4.15 o
  -2  10   8       60.02       66.98      7.80 o
  -1  10   8      211.34      202.76     11.46 o
   0  10   8       61.85       65.45      8.02 o
   1  10   8      210.20      228.67      9.05 o
   2  10   8       13.32       15.41      6.70 o
   3  10   8      106.05      119.75     11.48 o
   4  10   8        0.04       -5.94      5.94 o
   5  10   8       17.34       11.82     11.23 o
   6  10   8       22.10       31.53     10.31 o
  -6  11   8       73.05       79.73     13.48 o
  -5  11   8        6.40       11.66      6.09 o
  -4  11   8      145.16      153.75      8.42 o
  -3  11   8       85.10       56.37      9.21 o
  -2  11   8       87.06       73.95      9.76 o
  -1  11   8       23.09       20.36      6.46 o
   0  11   8       56.72       37.16      8.52 o
   1  11   8       44.47       41.08      6.74 o
   2  11   8       19.43        8.47      7.50 o
   3  11   8       91.24      135.45     13.73 o
   4  11   8       48.35       42.13     10.05 o
  -3  12   8       46.28       43.89     10.73 o
  -2  12   8        0.59        3.63      4.83 o
  -1  12   8       14.63       14.22      5.53 o
   0  12   8       77.40       75.97      9.00 o
   1  12   8       22.96       22.97      9.97 o
 -13   0   9       15.78       23.53     10.66 o
 -11   0   9      872.52      980.54     24.07 o
  -9   0   9      443.46      430.50     20.65 o
  -7   0   9      333.04      390.39     15.30 o
  -5   0   9      456.94      520.00     15.88 o
  -3   0   9     2264.44     2245.53     40.63 o
  -1   0   9     6929.32     6700.25     75.10 o
   1   0   9    13816.31    14285.89    177.91 o
   3   0   9      743.01      757.97     25.01 o
   5   0   9       24.33       16.96      4.33 o
   7   0   9      926.29      915.75     26.53 o
   9   0   9      232.80      224.04     18.43 o
  11   0   9       29.85       22.57      9.97 o
 -13   1   9        4.04       -4.35      6.01 o
 -12   1   9      160.63      156.31      9.61 o
 -11   1   9      227.95      249.41     10.84 o
 -10   1   9      518.77      520.17     14.89 o
  -9   1   9       16.42       14.95      4.44 o
  -8   1   9       31.51       40.38      4.99 o
  -7   1   9      106.00      107.22      6.11 o
  -6   1   9       73.80       82.95      5.61 o
  -5   1   9      855.30      877.50     14.12 o
  -4   1   9     2022.36     2072.06     23.81 o
  -3   1   9      756.46      753.95     11.47 o
  -2   1   9     3252.33     2931.02     28.06 o
  -1   1   9     1216.33     1231.42     17.16 o
   0   1   9     1172.17     1073.84     15.54 o
   1   1   9     6296.53     6410.76     50.00 o
   2   1   9     1162.78     1235.74     13.57 o
   3   1   9      587.05      635.32      9.68 o
   4   1   9       69.07       65.00      3.93 o
   5   1   9       87.78       95.99      6.34 o
   6   1   9       53.87       53.02      4.94 o
   7   1   9       13.38        6.47      4.55 o
   8   1   9      197.63      184.20      9.76 o
   9   1   9      192.85      209.89     12.67 o
  10   1   9        1.41        5.41      6.49 o
  11   1   9        6.44       17.23      7.53 o
 -13   2   9       48.00       28.85      7.89 o
 -12   2   9        7.74       13.23      5.21 o
 -11   2   9       53.96       59.33      6.85 o
 -10   2   9       46.61       35.49      5.38 o
  -9   2   9       67.91       77.73      6.94 o
  -8   2   9      191.82      179.16      7.99 o
  -7   2   9       76.03       68.32      5.33 o
  -6   2   9      280.72      266.51      8.13 o
  -5   2   9      481.92      470.80     10.16 o
  -4   2   9      923.71      909.45     12.57 o
  -3   2   9      111.73      131.35      4.40 o
  -2   2   9      273.27      285.11      6.40 o
  -1   2   9      811.45      881.78     11.11 o
   0   2   9     2918.72     2924.66     26.52 o
   1   2   9      248.48      235.89      5.87 o
   2   2   9      116.06      144.63      4.61 o
   3   2   9      551.13      614.50      9.26 o
   4   2   9      220.49      225.97      5.89 o
   5   2   9      249.43      231.22      7.24 o
   6   2   9      142.45      132.61      6.28 o
   7   2   9      408.32      409.39     12.68 o
   8   2   9        3.36        4.98      5.13 o
   9   2   9       43.28       45.80      7.48 o
  10   2   9        3.19        1.82      6.61 o
  11   2   9        2.97        6.16      7.02 o
 -13   3   9        7.82       -3.01      5.76 o
 -12   3   9       22.95       19.63      5.89 o
 -11   3   9      142.76      146.34     12.38 o
 -10   3   9      222.16      255.59     10.23 o
  -9   3   9       12.99       13.85      4.53 o
  -8   3   9      136.21      149.68      7.18 o
  -7   3   9        9.03        4.65      3.18 o
  -6   3   9        3.07       -2.58      2.58 o
  -5   3   9      130.66      131.09      5.33 o
  -4   3   9      358.19      370.49      7.56 o
  -3   3   9       85.60       89.15      3.94 o
  -2   3   9        2.35        1.26      1.66 o
  -1   3   9      144.30      176.58      5.80 o
   0   3   9       96.77       82.09      3.88 o
   1   3   9     1273.84     1287.79     15.49 o
   2   3   9       76.64       69.69      3.52 o
   3   3   9       11.35        5.62      2.25 o
   4   3   9      666.92      693.11     11.85 o
   5   3   9      597.78      585.96     10.89 o
   6   3   9       90.04      101.61      5.65 o
   7   3   9     1220.83     1235.74     23.48 o
   8   3   9       47.51       46.99      7.00 o
   9   3   9        3.44       -1.74      5.79 o
  10   3   9       17.55       10.83      7.39 o
 -13   4   9       27.24       19.00      7.08 o
 -12   4   9       11.23        6.68      5.39 o
 -11   4   9       59.20       47.13      8.07 o
 -10   4   9        0.84        0.81      4.40 o
  -9   4   9     1358.26     1391.27     21.06 o
  -8   4   9       51.37       45.40      5.43 o
  -7   4   9      955.44      967.46     18.34 o
  -6   4   9       46.73       51.84      4.52 o
  -5   4   9       78.84       67.48      4.40 o
  -4   4   9      670.98      738.93     10.60 o
  -3   4   9      638.94      686.68      9.84 o
  -2   4   9      120.25      143.39      4.60 o
  -1   4   9        7.46        3.29      1.63 o
   0   4   9       48.64       39.41      3.17 o
   1   4   9       97.32       88.10      4.07 o
   2   4   9        2.78        4.33      1.81 o
   3   4   9      667.16      660.17     10.75 o
   4   4   9       38.70       35.79      3.57 o
   5   4   9      379.35      384.58      9.08 o
   6   4   9        3.89        5.37      3.38 o
   7   4   9      667.18      653.55     15.43 o
   8   4   9       90.69       84.84      8.82 o
   9   4   9        8.94       -5.40      5.40 o
  10   4   9       13.73        2.67      7.46 o
 -12   5   9       23.26       27.09      6.86 o
 -11   5   9        1.27        1.22      4.62 o
 -10   5   9        0.05       -2.39      4.16 o
  -9   5   9        2.87       -3.28      3.28 o
  -8   5   9        0.29        3.27      3.52 o
  -7   5   9        1.50        1.91      3.10 o
  -6   5   9       13.42       13.95      3.06 o
  -5   5   9        1.34        3.11      2.31 o
  -4   5   9       49.71       36.61      3.34 o
  -3   5   9      275.90      297.00      6.64 o
  -2   5   9       29.58       21.53      3.24 o
  -1   5   9      335.38      367.30      6.78 o
   0   5   9     1423.22     1372.29     14.54 o
   1   5   9      442.05      439.77      8.09 o
   2   5   9       35.05       29.37      3.03 o
   3   5   9       75.68       63.16      3.56 o
   4   5   9       56.03       52.87      4.00 o
   5   5   9       93.21       99.19      5.49 o
   6   5   9      758.42      786.10     15.01 o
   7   5   9      327.68      316.28     11.77 o
   8   5   9       10.36        8.22      5.43 o
   9   5   9       53.60       58.85      8.18 o
  10   5   9      112.07      112.88     10.02 o
 -12   6   9        4.57        4.16      6.36 o
 -11   6   9       19.73       18.60      6.47 o
 -10   6   9       22.31       25.61      6.77 o
  -9   6   9       35.52       29.47      4.99 o
  -8   6   9      458.81      479.32     11.39 o
  -7   6   9      675.23      666.78     12.86 o
  -6   6   9       96.96      102.70      5.12 o
  -5   6   9      123.46      130.20      4.89 o
  -4   6   9      304.25      304.00      6.81 o
  -3   6   9      295.99      298.74      6.76 o
  -2   6   9      473.26      480.55      7.91 o
  -1   6   9      342.94      362.57      7.09 o
   0   6   9      293.29      297.40      7.04 o
   1   6   9       18.78       21.21      4.20 o
   2   6   9      213.60      204.50      7.22 o
   3   6   9      152.48      155.97      6.80 o
   4   6   9        0.04       -3.10      3.10 o
   5   6   9      588.26      636.54     15.82 o
   6   6   9      187.63      199.06     11.49 o
   7   6   9       38.04       41.58      7.47 o
   8   6   9        3.26       -5.76      5.76 o
   9   6   9       11.18       13.91      7.88 o
 -11   7   9        0.03       -3.06      5.16 o
 -10   7   9        0.07       -2.86      4.29 o
  -9   7   9       51.12       52.57      9.33 o
  -8   7   9       14.96        9.71      4.54 o
  -7   7   9      240.47      232.49      8.81 o
  -6   7   9       83.08       81.60      5.48 o
  -5   7   9      134.18      133.06      5.30 o
  -4   7   9       45.97       60.93      3.80 o
  -3   7   9        3.29        2.20      2.28 o
  -2   7   9       33.18       28.96      3.69 o
  -1   7   9       14.81       12.16      2.69 o
   0   7   9      207.77      211.90      7.22 o
   1   7   9       14.23       20.78      3.60 o
   2   7   9       50.15       64.76      4.79 o
   3   7   9      107.50      101.59      7.24 o
   4   7   9        3.35       -0.20      3.68 o
   5   7   9        0.00       -3.92      3.92 o
   6   7   9       72.06       85.45      8.56 o
   7   7   9       91.40       73.96      8.75 o
   8   7   9        8.11        6.39      7.12 o
 -10   8   9        4.58        4.38      4.78 o
  -9   8   9        7.10       -4.44      4.44 o
  -8   8   9       14.61       12.17      5.02 o
  -7   8   9       19.15       10.64      4.87 o
  -6   8   9       85.02       90.53      7.65 o
  -5   8   9       38.04       29.43      4.53 o
  -4   8   9      189.55      180.90      8.17 o
  -3   8   9      281.28      281.61      8.03 o
  -2   8   9      335.98      336.20      8.70 o
  -1   8   9       62.26       49.68      6.12 o
   0   8   9       58.41       71.51      5.98 o
   1   8   9        7.24        4.11      3.58 o
   2   8   9       16.49       10.43      5.51 o
   3   8   9       14.48       15.83      4.19 o
   4   8   9       77.20       71.44      6.10 o
   5   8   9       65.09       54.89      6.40 o
   6   8   9       43.78       46.41      9.10 o
   7   8   9      150.12      177.52     12.68 o
   8   8   9        0.71        4.32      9.01 o
  -9   9   9       19.73        9.46      6.55 o
  -8   9   9       24.97       23.11      5.56 o
  -7   9   9      106.32       85.55     11.18 o
  -6   9   9      125.23      110.69     11.81 o
  -5   9   9       51.79       46.57      5.89 o
  -4   9   9       33.91       37.31      7.43 o
  -3   9   9      368.31      398.19     12.18 o
  -2   9   9      132.34      124.46      7.23 o
  -1   9   9      108.56      121.45      7.85 o
   0   9   9      555.80      613.91     16.62 o
   1   9   9        1.41       -0.49      3.98 o
   2   9   9       44.96       51.28      7.06 o
   3   9   9     1139.36     1299.92     32.07 o
   4   9   9       13.40        8.69      6.58 o
   5   9   9       23.85       20.46      5.25 o
   6   9   9        9.33       10.64      5.75 o
   7   9   9        0.10      -13.82     15.11 o
  -8  10   9        1.43       -6.49      6.49 o
  -7  10   9      145.73      157.16     12.25 o
  -6  10   9        6.36       14.31      5.08 o
  -5  10   9       74.96       85.59      7.61 o
  -4  10   9       22.35       20.12      5.20 o
  -3  10   9       30.27       24.27      7.46 o
  -2  10   9       68.03       58.38     10.25 o
  -1  10   9      142.67      139.41     11.86 o
   0  10   9        4.89        3.63      5.04 o
   1  10   9      119.44      141.46      7.81 o
   2  10   9       85.35       58.35     12.08 o
   3  10   9       26.76       17.91      7.43 o
   4  10   9        1.16        4.63      6.84 o
   5  10   9       13.98       22.22     10.00 o
  -6  11   9       16.88       20.40      7.83 o
  -5  11   9       70.92       66.16      7.87 o
  -4  11   9        1.69        3.58      4.88 o
  -3  11   9      136.36      133.39     11.59 o
  -2  11   9        0.83        4.01      5.60 o
  -1  11   9        9.33       10.28      6.10 o
   0  11   9       18.85       19.49      7.38 o
   1  11   9       20.89       24.26      6.29 o
   2  11   9       85.66      116.84     13.17 o
   3  11   9       26.62       29.26     10.94 o
  -2  12   9        0.12       -0.32      8.83 o
  -1  12   9       26.31        8.55     10.20 o
   0  12   9        0.01       -1.86     10.60 o
 -12   0  10        0.13        2.70      7.05 o
 -10   0  10       59.70       76.15     10.46 o
  -8   0  10       69.51       82.98      9.11 o
  -6   0  10     2853.88     2955.36     44.21 o
  -4   0  10     3656.74     3670.92     55.31 o
  -2   0  10        1.51       -2.90      2.90 o
   0   0  10     8832.62     9605.13     90.86 o
   2   0  10     2153.15     2115.15     31.41 o
   4   0  10       29.02       32.24      4.77 o
   6   0  10     1935.61     1956.50     33.86 o
   8   0  10      301.43      318.56     20.32 o
  10   0  10       94.79       92.14     16.63 o
 -13   1  10        1.18        4.21      5.79 o
 -12   1  10       20.68       20.57      5.56 o
 -11   1  10      671.06      679.14     16.07 o
 -10   1  10      493.46      525.95     14.94 o
  -9   1  10      771.45      823.90     19.39 o
  -8   1  10       20.33       19.74      4.31 o
  -7   1  10      325.31      338.46      9.69 o
  -6   1  10      390.86      379.29     10.38 o
  -5   1  10      591.59      640.18     12.20 o
  -4   1  10      658.89      659.44     12.62 o
  -3   1  10      575.85      585.68     10.93 o
  -2   1  10      227.39      191.00      5.99 o
  -1   1  10      198.63      178.89      5.83 o
   0   1  10     2384.80     2509.81     25.21 o
   1   1  10     1977.77     1869.25     18.76 o
   2   1  10      668.77      736.85     10.63 o
   3   1  10      179.08      161.55      5.43 o
   4   1  10      101.96      116.24      6.26 o
   5   1  10      316.59      335.67      8.40 o
   6   1  10      735.32      727.80     18.42 o
   7   1  10       45.75       37.17      6.18 o
   8   1  10      182.10      194.70     11.10 o
   9   1  10       72.53       80.45      9.60 o
  10   1  10        0.05       -5.85      5.85 o
 -13   2  10       59.45       45.39      8.19 o
 -12   2  10       46.75       43.74      6.69 o
 -11   2  10        0.16        4.76      4.68 o
 -10   2  10      401.45      466.57     15.33 o
  -9   2  10       24.08       18.90      4.77 o
  -8   2  10       51.29       39.41      4.94 o
  -7   2  10      180.68      169.15      7.92 o
  -6   2  10      194.62      195.34      7.87 o
  -5   2  10      371.68      399.36     10.18 o
  -4   2  10      168.78      189.51      6.38 o
  -3   2  10      438.18      421.93      8.73 o
  -2   2  10      556.49      574.36     11.18 o
  -1   2  10      426.61      411.60      7.96 o
   0   2  10        2.42       10.19      2.39 o
   1   2  10     1001.70     1095.91     13.98 o
   2   2  10     1603.64     1553.53     16.63 o
   3   2  10       98.61      125.40      4.82 o
   4   2  10      136.53      127.65      4.99 o
   5   2  10       38.24       41.69      5.29 o
   6   2  10      225.26      238.63      8.19 o
   7   2  10     1318.79     1404.32     26.05 o
   8   2  10        9.65        4.34      5.39 o
   9   2  10       12.66       18.67      6.64 o
  10   2  10        4.34       10.20      7.45 o
 -13   3  10       71.59       72.50     11.19 o
 -12   3  10      109.39      107.93     11.29 o
 -11   3  10      523.37      578.59     16.14 o
 -10   3  10        4.29        5.10      4.26 o
  -9   3  10       14.81        7.18      4.18 o
  -8   3  10      129.51      123.78      7.24 o
  -7   3  10       81.29       66.89      6.71 o
  -6   3  10       40.49       33.54      4.23 o
  -5   3  10      769.11      779.98     13.12 o
  -4   3  10      310.86      324.52      7.70 o
  -3   3  10       30.25       23.23      2.74 o
  -2   3  10       83.78      106.55      4.15 o
  -1   3  10      140.32      153.55      6.63 o
   0   3  10        0.19       -0.56      1.90 o
   1   3  10      392.96      424.59      8.10 o
   2   3  10      452.94      452.20      8.42 o
   3   3  10       15.56       11.61      2.83 o
   4   3  10      669.22      674.79     11.55 o
   5   3  10      573.68      606.36     11.46 o
   6   3  10      242.79      244.30      9.83 o
   7   3  10      646.58      649.44     15.82 o
   8   3  10        3.34        3.56      5.20 o
   9   3  10       13.60        5.36      6.07 o
  10   3  10       18.30       13.83      7.85 o
 -13   4  10        0.01        4.26      6.25 o
 -12   4  10      385.01      456.48     15.64 o
 -11   4  10      218.29      225.00     11.30 o
 -10   4  10       31.04       26.63      5.64 o
  -9   4  10       10.47        3.52      4.22 o
  -8   4  10      318.00      337.28     10.75 o
  -7   4  10        0.71        1.41      3.24 o
  -6   4  10       96.52      104.65      6.12 o
  -5   4  10      506.67      539.72     10.41 o
  -4   4  10      129.06      122.29      4.91 o
  -3   4  10      304.21      321.87      7.27 o
  -2   4  10     1547.77     1555.00     16.97 o
  -1   4  10        1.02        2.54      2.09 o
   0   4  10      122.42      127.78      4.58 o
   1   4  10      272.76      262.70      6.36 o
   2   4  10        1.30       -1.38      2.13 o
   3   4  10       60.07       60.90      3.80 o
   4   4  10      142.38      136.73      5.41 o
   5   4  10        6.49        5.79      3.34 o
   6   4  10      956.33      967.38     18.57 o
   7   4  10      117.34      121.24      8.90 o
   8   4  10       49.11       59.60      8.05 o
   9   4  10       36.34       33.06      7.65 o
  10   4  10       29.94       38.43      8.91 o
 -12   5  10        1.03       -3.47      5.56 o
 -11   5  10        8.33        1.81      4.88 o
 -10   5  10      127.61      131.65      8.98 o
  -9   5  10        9.66        9.21      4.48 o
  -8   5  10       36.09       29.19      5.41 o
  -7   5  10      240.13      243.61      8.67 o
  -6   5  10       40.15       39.93      4.18 o
  -5   5  10       45.30       36.88      3.68 o
  -4   5  10       35.69       34.19      3.56 o
  -3   5  10       90.87       79.27      4.18 o
  -2   5  10      127.74      145.93      6.89 o
  -1   5  10      500.36      529.75      8.77 o
   0   5  10      837.24      840.93     12.21 o
   1   5  10      185.69      170.95      5.71 o
   2   5  10      286.70      290.14      6.32 o
   3   5  10       33.01       35.56      3.37 o
   4   5  10        0.80        1.87      2.53 o
   5   5  10       37.46       40.55      4.13 o
   6   5  10      209.80      201.68      9.73 o
   7   5  10       44.72       42.50      6.46 o
   8   5  10       20.86       19.33      5.95 o
   9   5  10        0.59       -1.77      5.82 o
 -12   6  10        4.64        1.94      6.37 o
 -11   6  10        0.25        3.88      5.93 o
 -10   6  10        8.29        5.94      5.25 o
  -9   6  10       11.22        6.58      4.34 o
  -8   6  10       71.58       84.72      6.19 o
  -7   6  10      502.42      513.08     12.27 o
  -6   6  10       15.19       18.19      3.57 o
  -5   6  10       93.76       89.17      6.49 o
  -4   6  10        0.67       -0.62      2.39 o
  -3   6  10       15.70       10.69      2.65 o
  -2   6  10       11.83        9.68      2.48 o
  -1   6  10      145.34      135.13      5.69 o
   0   6  10       39.65       40.10      3.39 o
   1   6  10       17.35       16.23      3.50 o
   2   6  10       17.32       19.41      3.76 o
   3   6  10        2.25       -3.16      3.16 o
   4   6  10        0.94       -1.09      3.71 o
   5   6  10       60.86       71.94      9.48 o
   6   6  10        2.82       -3.21      4.95 o
   7   6  10      196.10      202.27     12.40 o
   8   6  10      187.73      199.12     14.45 o
   9   6  10        3.33        0.35     10.22 o
 -11   7  10       25.69       25.02      6.76 o
 -10   7  10        2.23        1.72      4.48 o
  -9   7  10        0.62        0.25      4.59 o
  -8   7  10       17.73        8.58      4.54 o
  -7   7  10      771.46      769.26     16.23 o
  -6   7  10        0.00        1.13      3.70 o
  -5   7  10       22.45       13.36      4.25 o
  -4   7  10       20.93       19.57      3.16 o
  -3   7  10        0.42       -0.88      2.43 o
  -2   7  10      514.75      513.36     10.19 o
  -1   7  10       88.34       99.37      4.73 o
   0   7  10       15.30       17.68      3.91 o
   1   7  10        5.26        3.41      3.21 o
   2   7  10        0.72        1.03      3.38 o
   3   7  10      438.27      488.14     13.22 o
   4   7  10      103.79      125.59      7.88 o
   5   7  10       56.51       51.14      6.91 o
   6   7  10        0.52        7.78      5.43 o
   7   7  10       16.10       13.77      6.39 o
   8   7  10        0.25       14.06      7.44 o
 -10   8  10        7.19        9.67      5.12 o
  -9   8  10        4.19        3.51      5.05 o
  -8   8  10       96.22       89.33      9.22 o
  -7   8  10       28.78       27.23      5.67 o
  -6   8  10       66.73       68.90      6.08 o
  -5   8  10       73.86       83.73      6.69 o
  -4   8  10       19.87       23.13      5.15 o
  -3   8  10       53.14       54.15      6.84 o
  -2   8  10       25.02       30.66      4.20 o
  -1   8  10      156.19      176.08      9.25 o
   0   8  10       31.17       34.50      5.21 o
   1   8  10        3.71        4.18      3.94 o
   2   8  10      282.54      287.48     10.30 o
   3   8  10       24.77       24.57      4.82 o
   4   8  10        0.09        3.02      4.20 o
   5   8  10      120.94      139.36     11.11 o
   6   8  10      107.91       99.87     11.95 o
   7   8  10      104.59       94.99     15.80 o
  -9   9  10        2.61        6.71      5.27 o
  -8   9  10        0.36        3.12      4.89 o
  -7   9  10        4.42        5.73      4.83 o
  -6   9  10       21.95       19.28      5.24 o
  -5   9  10        0.02        1.08      4.47 o
  -4   9  10       52.78       54.72      7.04 o
  -3   9  10        9.37       -0.68      4.11 o
  -2   9  10       28.22       26.18      6.87 o
  -1   9  10      712.60      758.45     21.14 o
   0   9  10      172.35      215.43     10.31 o
   1   9  10      383.00      391.03     12.88 o
   2   9  10      470.69      504.09     14.29 o
   3   9  10        0.32       11.16      4.66 o
   4   9  10      171.88      193.23     11.03 o
   5   9  10       35.25       25.96      6.61 o
   6   9  10        2.97       -1.71      5.77 o
  -8  10  10       61.26       62.60     13.07 o
  -7  10  10       23.11       28.08      6.52 o
  -6  10  10       48.69       51.82      7.78 o
  -5  10  10        6.46        1.48      4.81 o
  -4  10  10      169.46      148.32      9.29 o
  -3  10  10        7.68        9.32      4.84 o
  -2  10  10       79.90       91.33     12.52 o
  -1  10  10       12.98       15.03      6.15 o
   0  10  10       16.46       19.08      5.86 o
   1  10  10        1.65       -1.72      4.78 o
   2  10  10       44.17       36.01      5.97 o
   3  10  10        3.09       -1.78      6.46 o
   4  10  10       10.00        8.76      7.36 o
   5  10  10        2.70        0.06     15.95 o
  -6  11  10        4.89        8.73     14.96 o
  -5  11  10        9.54       11.85      5.84 o
  -4  11  10      352.59      385.75     13.67 o
  -3  11  10      110.79      116.92     10.48 o
  -2  11  10       11.83        8.24      5.95 o
  -1  11  10       35.35       30.01      7.07 o
   0  11  10        1.84       -2.45      5.64 o
   1  11  10       16.12       17.28      7.49 o
   2  11  10        3.85        5.56      7.56 o
   3  11  10        7.28       17.37     11.38 o
 -13   0  11       11.29        6.93      9.31 o
 -11   0  11      451.62      478.25     21.77 o
  -9   0  11      168.38      183.69     13.24 o
  -7   0  11      118.83      124.38      9.05 o
  -5   0  11      595.71      600.47     18.05 o
  -3   0  11      194.06      172.09      9.67 o
  -1   0  11     6128.39     6494.95     99.59 o
   1   0  11       70.82       50.49      5.21 o
   3   0  11     3619.46     3716.16     46.87 o
   5   0  11     1921.74     1862.71     35.23 o
   7   0  11      203.41      195.70     14.33 o
   9   0  11       20.77       23.43     10.57 o
 -13   1  11       15.17       17.06      6.66 o
 -12   1  11       20.14       14.99      5.48 o
 -11   1  11        8.51        0.63      4.98 o
 -10   1  11        8.12       14.59      5.25 o
  -9   1  11        0.06       -0.47      3.74 o
  -8   1  11       11.17       11.47      3.88 o
  -7   1  11       76.97       92.27      6.16 o
  -6   1  11        5.24        3.11      3.03 o
  -5   1  11       82.50       88.32      5.80 o
  -4   1  11       88.19      105.34      5.94 o
  -3   1  11      882.49      813.22     13.59 o
  -2   1  11       12.09       11.21      2.80 o
  -1   1  11      118.93      167.49      5.69 o
   0   1  11        7.73       18.85      3.04 o
   1   1  11      725.63      756.24     11.02 o
   2   1  11      993.92      911.49     12.51 o
   3   1  11      849.42      822.59     12.10 o
   4   1  11      104.74      116.06      5.53 o
   5   1  11       15.66        3.68      3.20 o
   6   1  11       32.89       28.60      4.97 o
   7   1  11        6.79       -0.65      5.15 o
   8   1  11        0.04        3.90      5.90 o
   9   1  11       11.53       18.43      7.04 o
  10   1  11       97.44       98.56     11.14 o
 -13   2  11       11.71       12.54      6.51 o
 -12   2  11       16.04       18.56      6.10 o
 -11   2  11      155.35      154.77      9.12 o
 -10   2  11      398.35      402.67     13.51 o
  -9   2  11       63.76       63.91      6.59 o
  -8   2  11      458.83      462.99     12.17 o
  -7   2  11       28.54       24.34      4.39 o
  -6   2  11       81.90       81.75      6.00 o
  -5   2  11      336.45      368.34      9.44 o
  -4   2  11       66.11       52.29      4.81 o
  -3   2  11      328.97      365.13      9.49 o
  -2   2  11      586.73      573.26      9.96 o
  -1   2  11     1088.39     1164.08     15.48 o
   0   2  11     2357.14     2395.34     24.13 o
   1   2  11     2840.88     2997.97     30.97 o
   2   2  11       16.91       16.71      2.80 o
   3   2  11        0.10       -2.18      2.18 o
   4   2  11       67.51       69.25      4.26 o
   5   2  11     1859.05     1884.13     20.95 o
   6   2  11     2709.92     2779.44     36.02 o
   7   2  11       17.97       16.41      5.26 o
   8   2  11       15.52       13.66      6.28 o
   9   2  11        9.26       11.06      7.22 o
  10   2  11        0.57        7.77      7.92 o
 -13   3  11       47.94       44.50      8.27 o
 -12   3  11      248.66      270.63     12.66 o
 -11   3  11      216.97      260.02     11.84 o
 -10   3  11        1.47       -3.36      4.30 o
  -9   3  11      209.21      211.03      9.54 o
  -8   3  11       19.63       11.55      4.37 o
  -7   3  11      116.28      119.99      7.36 o
  -6   3  11      863.09      891.37     16.74 o
  -5   3  11      979.50     1005.76     17.33 o
  -4   3  11      105.16      112.70      5.91 o
  -3   3  11        2.86       -0.48      2.06 o
  -2   3  11     1818.22     1785.26     19.83 o
  -1   3  11      144.01      146.89      5.37 o
   0   3  11      297.98      288.24      7.05 o
   1   3  11       55.98       54.82      3.93 o
   2   3  11       12.25       12.94      2.58 o
   3   3  11      421.73      437.11      8.44 o
   4   3  11      612.46      643.60     13.29 o
   5   3  11        4.02        1.08      3.28 o
   6   3  11      313.26      327.29     11.57 o
   7   3  11       11.55        1.01      4.54 o
   8   3  11      165.97      176.93     12.11 o
   9   3  11       98.38       90.97     10.87 o
  10   3  11      242.87      285.83     22.45 o
 -13   4  11       11.59        9.11      6.48 o
 -12   4  11       17.25       13.27      5.89 o
 -11   4  11       43.30       48.33      7.19 o
 -10   4  11       17.42        7.47      4.87 o
  -9   4  11       10.03        6.07      4.37 o
  -8   4  11      205.13      185.97      9.32 o
  -7   4  11       10.75        2.97      3.66 o
  -6   4  11      158.14      189.70      7.91 o
  -5   4  11      202.58      224.34      7.62 o
  -4   4  11       16.95       20.42      3.20 o
  -3   4  11      950.37     1032.10     13.85 o
  -2   4  11       86.54      101.77      4.84 o
  -1   4  11        5.86        3.62      2.28 o
   0   4  11      176.73      201.38      6.64 o
   1   4  11       71.89       76.86      4.36 o
   2   4  11       24.79       16.19      2.87 o
   3   4  11       20.12       13.71      2.96 o
   4   4  11      303.71      295.04      8.22 o
   5   4  11      411.33      428.86     11.12 o
   6   4  11      341.66      346.93     11.80 o
   7   4  11      266.81      261.76     12.01 o
   8   4  11      120.61      148.29     11.30 o
   9   4  11        4.81       -4.00      5.99 o
 -12   5  11        0.06        4.70      5.72 o
 -11   5  11        0.12       -3.40      4.80 o
 -10   5  11       39.96       33.14      5.76 o
  -9   5  11      103.02       90.01      8.42 o
  -8   5  11       21.90       21.01      5.63 o
  -7   5  11      533.06      571.18     14.20 o
  -6   5  11       38.17       36.88      4.48 o
  -5   5  11        2.47        2.73      2.84 o
  -4   5  11       10.78       10.62      2.91 o
  -3   5  11      561.67      589.98     10.27 o
  -2   5  11       18.09       25.66      3.26 o
  -1   5  11      462.25      483.45      9.50 o
   0   5  11      985.67      977.61     14.00 o
   1   5  11       33.23       38.96      4.82 o
   2   5  11      131.48      143.76      5.97 o
   3   5  11        0.28       -2.05      2.63 o
   4   5  11       11.87        7.37      3.16 o
   5   5  11       56.25       48.60     10.84 o
   6   5  11       14.43       12.22      4.80 o
   7   5  11       49.74       49.38      6.86 o
   8   5  11        9.07        6.48      5.89 o
   9   5  11        0.03       -4.47      5.79 o
 -12   6  11       20.00        8.95      7.42 o
 -11   6  11        0.61       -2.56      5.67 o
 -10   6  11       11.47       15.47      5.46 o
  -9   6  11      247.20      237.59     10.34 o
  -8   6  11      920.85      980.60     17.85 o
  -7   6  11       59.47       48.24      5.95 o
  -6   6  11        3.97        6.63      3.54 o
  -5   6  11      193.32      188.88      6.57 o
  -4   6  11      223.15      224.12      6.74 o
  -3   6  11      133.61      143.89      5.66 o
  -2   6  11       13.21       13.96      2.73 o
  -1   6  11      273.42      270.88      8.22 o
   0   6  11      417.07      428.36      9.73 o
   1   6  11        0.01        2.35      2.46 o
   2   6  11        5.74        0.61      3.27 o
   3   6  11      106.94      110.28      6.81 o
   4   6  11        0.20       -2.67      3.95 o
   5   6  11        2.20       -0.61      5.11 o
   6   6  11      344.86      349.12     15.11 o
   7   6  11      214.11      243.91     13.77 o
   8   6  11        4.10       17.10      7.86 o
 -11   7  11        8.03        5.11      5.81 o
 -10   7  11       35.96       42.42      8.03 o
  -9   7  11       16.21       10.90      5.30 o
  -8   7  11       35.12       25.62      5.55 o
  -7   7  11      104.41       96.47      7.59 o
  -6   7  11      169.86      162.92      8.49 o
  -5   7  11       26.72       13.98      4.49 o
  -4   7  11       16.90       17.73      4.35 o
  -3   7  11       59.94       68.53      5.40 o
  -2   7  11       18.30       13.39      4.07 o
  -1   7  11       15.13       12.47      3.20 o
   0   7  11        0.41       -0.47      3.18 o
   1   7  11        0.10        2.14      3.69 o
   2   7  11      395.34      414.44     12.50 o
   3   7  11       55.53       72.99      6.76 o
   4   7  11       18.98       28.77      6.24 o
   5   7  11        9.53        0.36      5.33 o
   6   7  11      317.33      329.53     14.86 o
   7   7  11       19.93       20.89      7.11 o
   8   7  11       15.36       33.93     21.85 o
 -10   8  11        0.51       -2.88      4.87 o
  -9   8  11        0.13       -4.44      4.73 o
  -8   8  11       20.74       12.85      5.19 o
  -7   8  11        7.23        3.05      4.51 o
  -6   8  11       18.08       19.80      5.03 o
  -5   8  11        6.48       -0.49      4.24 o
  -4   8  11       14.62        7.68      4.55 o
  -3   8  11       10.06       14.57      4.72 o
  -2   8  11      505.65      466.50     12.94 o
  -1   8  11        5.80        8.11      4.90 o
   0   8  11       79.98       69.18      7.05 o
   1   8  11      229.79      277.11     11.39 o
   2   8  11       27.63       16.04      5.28 o
   3   8  11      126.33      134.03      8.65 o
   4   8  11       45.05       43.48      8.17 o
   5   8  11      369.14      371.09     16.29 o
   6   8  11       18.21       23.09      7.71 o
   7   8  11        2.88        4.18      8.27 o
  -9   9  11       16.30        5.56      5.56 o
  -8   9  11        2.66        0.30      4.97 o
  -7   9  11        3.14        5.96      5.04 o
  -6   9  11        3.46        1.59      4.75 o
  -5   9  11        2.67        2.54      4.80 o
  -4   9  11        3.43       11.29      4.69 o
  -3   9  11        2.08       -0.27      4.93 o
  -2   9  11       76.02       68.08     11.89 o
  -1   9  11      113.72      104.47     16.11 o
   0   9  11      217.96      228.10     12.82 o
   1   9  11      171.57      169.89     11.41 o
   2   9  11        3.42        2.07      5.79 o
   3   9  11      113.40      112.33     22.41 o
   4   9  11       83.85       79.07      8.55 o
   5   9  11        0.48        4.37      5.94 o
   6   9  11        0.45        4.49     16.80 o
  -7  10  11       62.73       60.97      8.19 o
  -6  10  11        0.01       -2.64      5.31 o
  -5  10  11      131.78      130.64     12.97 o
  -4  10  11       34.67       22.30      5.88 o
  -3  10  11       13.71       14.74      4.99 o
  -2  10  11      297.16      303.12     16.09 o
  -1  10  11       28.12       16.59      6.76 o
   0  10  11       30.24       27.76      6.80 o
   1  10  11        8.12        4.65      6.03 o
   2  10  11        0.10       -4.89      4.89 o
   3  10  11        2.76        2.92      5.12 o
   4  10  11       46.62       28.60      9.60 o
  -5  11  11       79.65       81.98      8.78 o
  -4  11  11       47.10       58.40      7.10 o
  -3  11  11       40.34       41.83      8.07 o
  -2  11  11       30.23       20.86      6.87 o
  -1  11  11       13.97       11.71      6.55 o
   0  11  11       13.41       22.25      7.23 o
   1  11  11       45.62       42.96      7.73 o
   2  11  11        0.28        2.12      8.71 o
 -12   0  12       91.45       84.13     12.47 o
 -10   0  12        1.56        9.66      7.17 o
  -8   0  12      246.39      256.03     14.57 o
  -6   0  12      567.53      575.64     19.00 o
  -4   0  12     1190.12     1244.10     27.45 o
  -2   0  12     2022.11     2013.32     36.73 o
   0   0  12     5981.50     6303.53     80.70 o
   2   0  12     2971.15     3049.74     40.66 o
   4   0  12      167.45      192.31     10.30 o
   6   0  12      185.13      198.39     11.47 o
   8   0  12       77.14       86.94     13.94 o
  10   0  12       23.03       45.26     15.99 o
 -13   1  12       17.77       21.89      7.04 o
 -12   1  12       50.03       62.97      7.42 o
 -11   1  12       52.36       47.17      7.03 o
 -10   1  12      322.02      325.38     12.71 o
  -9   1  12       60.15       59.92      6.54 o
  -8   1  12       83.03       78.43      6.32 o
  -7   1  12       16.38        6.15      3.60 o
  -6   1  12       53.26       44.40      4.74 o
  -5   1  12     1036.47     1068.85     18.19 o
  -4   1  12        0.99       -0.32      2.78 o
  -3   1  12        3.24        0.85      3.08 o
  -2   1  12     5552.68     5518.87     59.00 o
  -1   1  12       38.39       37.39      3.90 o
   0   1  12     1523.47     1540.39     18.44 o
   1   1  12      126.21      129.77      5.23 o
   2   1  12       29.22       25.24      3.35 o
   3   1  12       39.52       31.16      3.73 o
   4   1  12      154.86      146.24      6.33 o
   5   1  12      162.51      178.10      7.37 o
   6   1  12      890.83      935.70     17.82 o
   7   1  12        0.03       -4.27      5.02 o
   8   1  12       53.22       52.19     11.45 o
   9   1  12       23.73       17.81      7.38 o
  10   1  12       60.17       62.38     13.69 o
 -13   2  12       31.44       42.22      8.50 o
 -12   2  12       51.23       61.77      7.65 o
 -11   2  12       66.72       71.05      8.25 o
 -10   2  12      188.72      213.08     10.90 o
  -9   2  12       10.16        3.43      3.92 o
  -8   2  12      128.30      145.62      7.94 o
  -7   2  12        7.12        9.60      3.81 o
  -6   2  12      325.44      331.64     10.34 o
  -5   2  12       48.14       50.50      4.73 o
  -4   2  12        0.07       -1.48      2.75 o
  -3   2  12      718.43      761.21     13.62 o
  -2   2  12       38.46       37.50      3.65 o
  -1   2  12       59.87       58.39      4.22 o
   0   2  12      580.18      602.72     10.66 o
   1   2  12      463.49      508.64      9.89 o
   2   2  12       14.17       14.38      2.87 o
   3   2  12        0.29       -0.59      2.41 o
   4   2  12      194.90      192.14      6.57 o
   5   2  12      742.09      749.40     15.50 o
   6   2  12       53.22       46.70      6.40 o
   7   2  12       13.19        5.99      5.15 o
   8   2  12      234.75      228.07     13.32 o
   9   2  12       73.33      105.57     12.86 o
 -13   3  12        2.12       15.68      6.73 o
 -12   3  12        1.81        1.29      5.35 o
 -11   3  12       54.67       55.93     11.21 o
 -10   3  12      121.95      106.82      8.69 o
  -9   3  12      126.40      118.81     10.47 o
  -8   3  12        4.19        0.29      3.85 o
  -7   3  12      148.00      158.22      8.27 o
  -6   3  12      138.92      130.17      7.38 o
  -5   3  12      184.09      200.16      8.32 o
  -4   3  12       60.25       57.59      4.56 o
  -3   3  12       19.24       26.02      3.27 o
  -2   3  12      138.64      145.07      5.74 o
  -1   3  12      638.88      669.61     11.27 o
   0   3  12      125.27      123.81      5.36 o
   1   3  12      154.72      162.95      6.03 o
   2   3  12      101.78      122.35      5.01 o
   3   3  12       72.59       82.60      4.43 o
   4   3  12      277.77      275.08      8.26 o
   5   3  12      117.66      127.32      8.02 o
   6   3  12       57.07       56.46      6.69 o
   7   3  12       12.30        9.50      5.08 o
   8   3  12       55.62       52.01      8.41 o
   9   3  12       79.10      100.90     11.79 o
 -12   4  12        3.94        9.21      5.71 o
 -11   4  12       30.38       32.01      6.43 o
 -10   4  12       61.83       67.53      7.51 o
  -9   4  12      445.86      444.62     13.06 o
  -8   4  12     1569.70     1534.75     25.30 o
  -7   4  12       15.47       18.42      4.55 o
  -6   4  12       30.14       33.69      5.03 o
  -5   4  12        0.39       -2.71      2.71 o
  -4   4  12       25.49       24.04      3.56 o
  -3   4  12        9.85        5.52      2.75 o
  -2   4  12       80.61       89.40      4.55 o
  -1   4  12        3.37       -0.20      2.21 o
   0   4  12      103.63      100.58      4.93 o
   1   4  12      136.95      139.44      5.82 o
   2   4  12        7.15        3.44      2.36 o
   3   4  12      483.98      477.46     10.58 o
   4   4  12        0.34       -0.63      3.23 o
   5   4  12      597.07      623.87     15.08 o
   6   4  12       37.68       31.98      6.41 o
   7   4  12       43.29       51.01      7.34 o
   8   4  12        4.31       -2.44      6.06 o
   9   4  12       84.73       99.85     13.10 o
 -12   5  12        1.56       -0.16      5.99 o
 -11   5  12        0.05        2.45      5.18 o
 -10   5  12       47.75       46.57      6.62 o
  -9   5  12        3.40        2.02      4.87 o
  -8   5  12      199.94      198.42     10.68 o
  -7   5  12        0.77        5.35      4.15 o
  -6   5  12      123.80      136.26      6.98 o
  -5   5  12        0.29        0.41      2.97 o
  -4   5  12      355.52      398.72      9.42 o
  -3   5  12      306.52      330.49      8.45 o
  -2   5  12       39.36       41.26      3.84 o
  -1   5  12      965.44      972.83     15.26 o
   0   5  12      340.89      359.45      8.04 o
   1   5  12       14.26       14.39      2.61 o
   2   5  12        0.63       -0.71      2.63 o
   3   5  12      134.19      147.41      6.29 o
   4   5  12       15.49       10.04      3.65 o
   5   5  12       73.58       81.10      7.30 o
   6   5  12       95.77       96.24      8.14 o
   7   5  12        0.01       -0.31      4.92 o
   8   5  12        4.17        2.22      6.15 o
 -11   6  12       60.57       50.62      9.90 o
 -10   6  12        9.83        6.14      4.78 o
  -9   6  12       25.34       19.38      6.05 o
  -8   6  12        5.02        9.18      5.41 o
  -7   6  12      368.92      375.66     12.23 o
  -6   6  12      230.05      252.74      9.45 o
  -5   6  12       81.19       76.83      5.68 o
  -4   6  12       10.30        7.27      3.16 o
  -3   6  12       46.36       39.64      4.24 o
  -2   6  12     1154.93     1206.28     16.97 o
  -1   6  12      508.92      532.68     10.52 o
   0   6  12        3.18        2.92      2.93 o
   1   6  12        0.06       -0.51      2.64 o
   2   6  12      118.74      119.19      5.58 o
   3   6  12      415.63      452.34     16.26 o
   4   6  12        8.42        4.23      4.90 o
   5   6  12      193.84      188.07     11.68 o
   6   6  12      313.12      327.70     16.39 o
   7   6  12      218.73      215.83     13.57 o
   8   6  12       27.14       24.80      8.83 o
 -11   7  12       59.62       74.29      8.37 o
 -10   7  12       38.52       37.89      6.63 o
  -9   7  12        0.03       -2.23      4.64 o
  -8   7  12       52.22       49.53      9.02 o
  -7   7  12      165.86      158.55     11.36 o
  -6   7  12      150.04      145.47      8.46 o
  -5   7  12        1.46       -0.88      4.21 o
  -4   7  12       36.13       33.39      6.48 o
  -3   7  12       45.64       36.84      6.27 o
  -2   7  12      184.63      212.07      8.18 o
  -1   7  12      219.71      231.44      7.42 o
   0   7  12       13.00       12.55      3.08 o
   1   7  12       51.97       44.22      5.95 o
   2   7  12       85.29       90.49      8.44 o
   3   7  12       18.14       20.19      5.78 o
   4   7  12       26.77       18.83      8.14 o
   5   7  12       21.98       22.81      6.82 o
   6   7  12        1.56        1.67      5.89 o
   7   7  12       33.71       41.25      8.16 o
 -10   8  12        4.45        2.27      5.39 o
  -9   8  12       13.89       12.14      5.60 o
  -8   8  12        4.58        3.22      4.96 o
  -7   8  12        1.12        0.58      4.56 o
  -6   8  12        4.45        8.69      4.97 o
  -5   8  12       52.22       41.57      6.97 o
  -4   8  12       47.02       32.34      5.81 o
  -3   8  12      416.92      408.10     14.10 o
  -2   8  12        0.01        3.45      4.66 o
  -1   8  12      347.00      352.37     15.35 o
   0   8  12        1.33       -5.09      5.09 o
   1   8  12       87.21       71.56     16.82 o
   2   8  12      211.26      242.33     13.13 o
   3   8  12       72.94       60.09     10.24 o
   4   8  12       57.97       54.90      8.53 o
   5   8  12        0.16       -4.12      5.92 o
   6   8  12        5.19        4.75      6.89 o
  -9   9  12       22.38        7.04     11.68 o
  -8   9  12       33.64       31.39      7.77 o
  -7   9  12       10.77        8.30      5.37 o
  -6   9  12        7.49       -1.86      4.66 o
  -5   9  12       83.17       74.09     12.32 o
  -4   9  12        3.19       -0.79      5.09 o
  -3   9  12        2.98       -2.58      4.70 o
  -2   9  12      271.09      300.28     11.29 o
  -1   9  12       58.39       79.65      9.42 o
   0   9  12      306.32      368.17     16.00 o
   1   9  12      129.35      129.89     10.80 o
   2   9  12      101.59      101.93      9.89 o
   3   9  12       13.29       24.15      6.89 o
   4   9  12       15.51       15.51      6.86 o
   5   9  12        4.63       10.06      6.33 o
  -7  10  12        0.98        3.64      6.14 o
  -6  10  12       29.03       22.83      6.31 o
  -5  10  12       18.85       18.83      6.16 o
  -4  10  12        9.12        8.58      5.22 o
  -3  10  12       88.82       66.98      9.32 o
  -2  10  12       39.20       38.08     11.09 o
  -1  10  12        0.14        3.16      6.49 o
   0  10  12       34.45       36.73      7.81 o
   1  10  12        1.24       10.63      6.51 o
   2  10  12        0.02       -5.55      5.55 o
   3  10  12       21.36       32.20      7.37 o
  -4  11  12       36.95       32.36     12.33 o
  -3  11  12        2.58        5.66      6.42 o
  -2  11  12       46.96       58.65      9.12 o
  -1  11  12       10.19       17.84      7.23 o
   0  11  12       12.71        5.16      6.35 o
   1  11  12       41.78       55.78     20.01 o
 -13   0  13        1.67        3.00      9.09 o
 -11   0  13       56.42       56.97     10.76 o
  -9   0  13      308.58      298.29     16.81 o
  -7   0  13      500.71      522.87     17.24 o
  -5   0  13      576.58      625.83     19.74 o
  -3   0  13      403.59      408.18     15.27 o
  -1   0  13      986.00      964.82     24.01 o
   1   0  13        1.64       -1.64      3.95 o
   3   0  13      401.64      411.11     14.13 o
   5   0  13      334.54      318.18     13.79 o
   7   0  13      174.60      170.67     16.84 o
   9   0  13      281.52      304.90     22.88 o
 -13   1  13       19.23       21.77      7.32 o
 -12   1  13        1.64        1.38      5.81 o
 -11   1  13      138.85      156.01     10.42 o
 -10   1  13      259.37      278.10     12.10 o
  -9   1  13       95.45       99.08      7.99 o
  -8   1  13       48.84       48.22      5.56 o
  -7   1  13       15.04       12.97      3.81 o
  -6   1  13       57.16       58.25      5.19 o
  -5   1  13       24.27       20.28      4.07 o
  -4   1  13       51.13       68.97      5.70 o
  -3   1  13      424.87      427.20     11.16 o
  -2   1  13      297.69      279.55      9.12 o
  -1   1  13      213.22      195.50      7.08 o
   0   1  13      111.59      109.68      5.75 o
   1   1  13       42.99       42.45      3.98 o
   2   1  13        6.18        4.76      2.79 o
   3   1  13      195.92      183.81      6.89 o
   4   1  13        7.11        2.62      3.27 o
   5   1  13     1523.55     1553.19     21.57 o
   6   1  13      301.72      311.01     10.29 o
   7   1  13        1.30       -4.48      4.77 o
   8   1  13       23.88       26.41      7.54 o
   9   1  13        7.75       11.27      7.90 o
 -13   2  13        9.28        3.39      6.61 o
 -12   2  13       77.83       72.17      9.28 o
 -11   2  13        2.70        5.35      5.64 o
 -10   2  13       43.79       46.51      8.67 o
  -9   2  13        4.56        6.65      4.27 o
  -8   2  13        0.07       -0.95      3.89 o
  -7   2  13       17.32        6.95      3.95 o
  -6   2  13       39.78       40.73      4.69 o
  -5   2  13        7.25        7.45      3.28 o
  -4   2  13        0.58       -0.81      2.81 o
  -3   2  13        4.70        4.86      3.12 o
  -2   2  13      248.14      251.19      8.25 o
  -1   2  13      163.64      135.91      5.89 o
   0   2  13      139.59      146.56      6.05 o
   1   2  13      156.75      178.91      6.17 o
   2   2  13       98.59       94.75      4.93 o
   3   2  13      114.24      130.62      5.74 o
   4   2  13      114.87      118.53      5.79 o
   5   2  13      273.89      278.03      9.33 o
   6   2  13        0.01       -4.26      4.26 o
   7   2  13        0.09        1.60      5.07 o
   8   2  13       10.82        2.50      6.48 o
   9   2  13       41.78       41.43     11.06 o
 -13   3  13        7.02       -0.36      6.12 o
 -12   3  13       19.50       28.48      6.58 o
 -11   3  13        1.95        4.34      5.73 o
 -10   3  13       20.07        8.50      4.87 o
  -9   3  13       22.10       10.03      4.80 o
  -8   3  13       73.53       79.58      7.13 o
  -7   3  13        4.25        4.93      3.74 o
  -6   3  13       25.14       16.59      4.72 o
  -5   3  13       27.62       22.91      4.28 o
  -4   3  13      569.72      571.71     11.67 o
  -3   3  13       35.09       35.97      4.08 o
  -2   3  13      911.66      948.84     14.24 o
  -1   3  13      137.88      156.14      6.14 o
   0   3  13       94.47      111.20      5.45 o
   1   3  13        0.00       -2.10      2.55 o
   2   3  13        8.30       10.30      2.75 o
   3   3  13       31.76       30.64      3.57 o
   4   3  13        3.28        3.31      4.16 o
   5   3  13       49.52       46.99      6.36 o
   6   3  13      147.64      147.15     12.04 o
   7   3  13       78.11       94.05      8.84 o
   8   3  13        0.54       -6.39      6.39 o
   9   3  13        5.82        4.93      7.72 o
 -12   4  13        1.50        2.04      5.34 o
 -11   4  13       10.63        9.63      6.23 o
 -10   4  13       15.96       11.00      5.47 o
  -9   4  13      284.67      267.83     12.53 o
  -8   4  13      570.40      580.15     15.47 o
  -7   4  13      797.06      790.38     17.23 o
  -6   4  13       49.60       35.22      5.34 o
  -5   4  13      640.58      642.48     13.64 o
  -4   4  13       24.19       18.42      3.66 o
  -3   4  13       12.13        9.36      3.03 o
  -2   4  13        8.77        9.53      2.81 o
  -1   4  13       18.69       25.97      3.42 o
   0   4  13       50.67       51.34      4.22 o
   1   4  13       98.76      114.98      5.55 o
   2   4  13      383.58      370.01      8.48 o
   3   4  13       45.26       26.13      4.59 o
   4   4  13       16.38        8.43      4.45 o
   5   4  13       47.79       49.83      6.30 o
   6   4  13       21.62       22.00      6.02 o
   7   4  13       11.69        8.71      5.65 o
   8   4  13        0.03        4.04      6.23 o
 -12   5  13       62.64       55.83      9.54 o
 -11   5  13       98.53      135.56     10.77 o
 -10   5  13       88.64      102.73     11.82 o
  -9   5  13       25.41       23.75      6.31 o
  -8   5  13      359.47      359.13     13.68 o
  -7   5  13       57.88       59.16      6.16 o
  -6   5  13       58.53       56.97      5.64 o
  -5   5  13       35.84       38.96      4.80 o
  -4   5  13      365.57      335.17      9.08 o
  -3   5  13      387.66      385.37      9.33 o
  -2   5  13       59.38       45.87      4.20 o
  -1   5  13       70.49       80.50      4.89 o
   0   5  13       29.83       23.99      3.66 o
   1   5  13        3.37        6.38      2.61 o
   2   5  13       15.77       11.14      3.14 o
   3   5  13       51.50       43.33      5.42 o
   4   5  13        0.17       -2.90      4.16 o
   5   5  13      134.64      117.23      8.65 o
   6   5  13       87.78       94.52      8.35 o
   7   5  13       13.25       10.03      5.74 o
   8   5  13        0.78       -5.91      5.91 o
 -11   6  13        9.29        5.23      6.10 o
 -10   6  13       23.32       19.75      5.50 o
  -9   6  13       79.09       65.50     10.12 o
  -8   6  13      434.61      480.88     15.46 o
  -7   6  13      208.52      216.54     10.96 o
  -6   6  13      131.90      137.06      9.15 o
  -5   6  13       61.68       71.17      6.49 o
  -4   6  13      118.68      117.98      6.56 o
  -3   6  13       23.08       19.92      3.73 o
  -2   6  13      407.06      387.91     11.49 o
  -1   6  13      571.63      595.04     12.67 o
   0   6  13      256.46      270.95      9.95 o
   1   6  13        1.11        3.95      3.25 o
   2   6  13     1165.88     1267.22     18.74 o
   3   6  13       28.83       24.54      4.77 o
   4   6  13       94.74      105.66      9.64 o
   5   6  13       10.35       15.20      6.65 o
   6   6  13      422.82      425.19     17.30 o
   7   6  13       78.61       85.24     10.14 o
 -10   7  13        1.92       -0.51      5.32 o
  -9   7  13       66.44       53.38      9.01 o
  -8   7  13       20.79       19.44      5.98 o
  -7   7  13      144.22      173.79     11.81 o
  -6   7  13        0.76       -2.49      4.43 o
  -5   7  13       74.45       45.62      8.47 o
  -4   7  13       70.36       46.98      9.05 o
  -3   7  13      412.95      428.81     12.51 o
  -2   7  13      648.88      636.87     14.62 o
  -1   7  13        4.51        5.13      3.87 o
   0   7  13        0.14       -2.80      3.35 o
   1   7  13       35.82       27.04      6.12 o
   2   7  13       35.49       30.10      6.46 o
   3   7  13        0.00        0.11      5.26 o
   4   7  13      452.98      451.24     16.69 o
   5   7  13        8.04        9.22      6.12 o
   6   7  13      155.50      169.66     12.37 o
   7   7  13       41.52       30.39     22.81 o
 -10   8  13       13.61       22.08     16.91 o
  -9   8  13        8.59        9.34      5.63 o
  -8   8  13        2.45       -3.59      5.04 o
  -7   8  13        0.62       -4.90      4.90 o
  -6   8  13       62.79       61.58      8.69 o
  -5   8  13       19.30        6.73      4.84 o
  -4   8  13        1.10       -2.46      4.91 o
  -3   8  13        2.74        1.52      5.34 o
  -2   8  13       69.58       56.47      8.24 o
  -1   8  13      186.81      186.25     10.32 o
   0   8  13       81.15       68.43      9.76 o
   1   8  13       22.65       11.93      6.43 o
   2   8  13      363.78      367.31     16.21 o
   3   8  13       11.46        6.61      6.02 o
   4   8  13       12.95       16.53      7.08 o
   5   8  13        1.58        3.12      6.46 o
   6   8  13      268.76      285.84     40.29 o
  -8   9  13        4.38        5.63      5.96 o
  -7   9  13        1.17       -2.64      5.31 o
  -6   9  13       22.94       15.35      5.70 o
  -5   9  13       31.64        9.33      7.08 o
  -4   9  13       42.26       44.39      9.93 o
  -3   9  13       78.28       84.30     13.78 o
  -2   9  13      137.87      130.10     14.28 o
  -1   9  13       58.45       47.59      8.28 o
   0   9  13        1.14        0.53      5.98 o
   1   9  13      418.57      425.37     17.75 o
   2   9  13       49.10       35.84      8.74 o
   3   9  13       59.50       44.27      8.24 o
   4   9  13       67.22       62.73      9.23 o
  -6  10  13       32.68       23.40      7.29 o
  -5  10  13       72.36       71.98      8.68 o
  -4  10  13        4.34       -4.09      5.16 o
  -3  10  13        6.65       14.54      5.86 o
  -2  10  13        0.01        1.32      6.56 o
  -1  10  13       69.56       67.47     13.27 o
   0  10  13       25.83       32.36      8.03 o
   1  10  13       41.12       38.05      8.38 o
   2  10  13       20.61       18.21      7.24 o
   3  10  13       14.29       11.63     17.86 o
  -3  11  13       97.46       74.06     55.00 o
  -2  11  13       15.46        9.48     14.12 o
  -1  11  13        9.79       27.49     12.73 o
 -12   0  14      198.27      206.21     17.20 o
 -10   0  14       61.09       64.45     10.58 o
  -8   0  14      115.23       98.35      9.92 o
  -6   0  14       55.94       48.94      7.94 o
  -4   0  14      350.29      335.27     14.68 o
  -2   0  14     1056.04     1075.62     26.27 o
   0   0  14      971.44     1040.69     22.52 o
   2   0  14     1863.67     1870.66     32.95 o
   4   0  14     1086.69     1106.88     24.96 o
   6   0  14       29.08       19.90      7.35 o
   8   0  14       36.86       27.96     12.95 o
 -13   1  14        6.57       -1.08      6.11 o
 -12   1  14        2.84        0.70      5.80 o
 -11   1  14        2.96       -4.43      4.73 o
 -10   1  14       60.14       85.61      8.18 o
  -9   1  14       69.25       58.35      6.42 o
  -8   1  14       34.33       29.79      5.04 o
  -7   1  14       17.93       19.08      4.36 o
  -6   1  14       29.84       26.93      4.33 o
  -5   1  14      266.88      246.25      9.58 o
  -4   1  14        9.70        9.79      3.64 o
  -3   1  14      144.89      152.06      7.65 o
  -2   1  14      473.56      473.64     11.94 o
  -1   1  14       77.54       71.01      5.38 o
   0   1  14      358.51      383.22     11.49 o
   1   1  14      596.93      568.36     11.16 o
   2   1  14      201.09      202.45      7.86 o
   3   1  14        0.03        1.63      3.18 o
   4   1  14      316.44      291.12      9.80 o
   5   1  14      132.66      139.61      7.81 o
   6   1  14        6.63        8.57      4.31 o
   7   1  14       24.08       28.91      6.38 o
   8   1  14       49.60       60.48      9.59 o
   9   1  14        4.15        3.54     10.36 o
 -13   2  14        0.13       -5.46      6.18 o
 -12   2  14        0.00        1.02      5.77 o
 -11   2  14       93.12      105.88      9.91 o
 -10   2  14        0.29        4.82      4.88 o
  -9   2  14      181.24      176.55      9.57 o
  -8   2  14       55.37       52.34      6.37 o
  -7   2  14        0.12       -1.49      3.88 o
  -6   2  14        2.07        3.89      3.44 o
  -5   2  14        0.23        2.03      3.31 o
  -4   2  14      323.88      310.90     12.78 o
  -3   2  14        0.02       -1.29      3.10 o
  -2   2  14      264.37      282.76      8.64 o
  -1   2  14      934.15      985.75     16.00 o
   0   2  14      460.55      456.41     10.04 o
   1   2  14      101.89      103.17      5.27 o
   2   2  14      248.50      254.07      7.46 o
   3   2  14       53.66       49.65      4.41 o
   4   2  14        5.01       -3.47      3.55 o
   5   2  14      311.62      300.37     10.01 o
   6   2  14        2.63       -0.57      4.63 o
   7   2  14       30.95       34.63      6.89 o
   8   2  14       53.40       58.57     10.13 o
 -12   3  14       45.70       44.65      8.55 o
 -11   3  14       19.96       20.57      6.59 o
 -10   3  14       32.76       38.41      6.67 o
  -9   3  14        5.73        6.94      5.10 o
  -8   3  14        0.99       -3.93      4.17 o
  -7   3  14      217.48      241.90     10.37 o
  -6   3  14        3.86        0.65      3.82 o
  -5   3  14      975.18      968.87     17.20 o
  -4   3  14        6.34        0.16      3.06 o
  -3   3  14      730.09      708.61     13.41 o
  -2   3  14       13.78       18.78      3.60 o
  -1   3  14      251.88      257.43      7.89 o
   0   3  14       24.35       21.94      3.61 o
   1   3  14       47.04       39.61      4.31 o
   2   3  14      197.53      212.18      6.91 o
   3   3  14       11.89        8.34      3.36 o
   4   3  14       70.55       76.27      5.80 o
   5   3  14      147.45      160.99     10.36 o
   6   3  14       21.14       15.77      5.57 o
   7   3  14       40.05       49.61      7.88 o
   8   3  14       33.77       29.47      8.93 o
 -12   4  14       23.32       28.12      6.85 o
 -11   4  14      117.37      131.31     12.52 o
 -10   4  14       59.67       56.73      7.47 o
  -9   4  14      420.22      376.29     14.66 o
  -8   4  14     1422.89     1503.01     26.06 o
  -7   4  14       14.42       22.43      5.33 o
  -6   4  14       15.40        5.98      4.26 o
  -5   4  14      362.80      321.37     10.27 o
  -4   4  14      167.74      179.84      7.63 o
  -3   4  14      727.53      687.99     12.03 o
  -2   4  14     1299.16     1289.60     16.90 o
  -1   4  14      158.42      166.80      6.68 o
   0   4  14       22.48       16.29      3.47 o
   1   4  14      690.26      668.09     12.20 o
   2   4  14      152.31      157.82      6.43 o
   3   4  14        8.95        2.78      4.28 o
   4   4  14      634.89      672.97     17.16 o
   5   4  14      157.03      157.14     10.18 o
   6   4  14       25.49       41.17      7.10 o
   7   4  14       23.29       18.17      6.48 o
   8   4  14       14.26       10.63      7.65 o
 -12   5  14      130.47      129.21     45.76 o
 -11   5  14       16.81       18.62      6.77 o
 -10   5  14       83.37       89.23      9.13 o
  -9   5  14      208.44      224.25     12.21 o
  -8   5  14       49.86       57.65      7.56 o
  -7   5  14       30.69       31.64      5.30 o
  -6   5  14        1.61       -3.32      3.81 o
  -5   5  14      387.79      377.64     11.80 o
  -4   5  14       89.89      103.11      6.15 o
  -3   5  14       17.49       19.37      3.92 o
  -2   5  14       40.31       43.22      4.44 o
  -1   5  14     1085.47     1142.56     16.43 o
   0   5  14        1.19       -2.48      3.00 o
   1   5  14       77.85       65.39      6.14 o
   2   5  14      119.00      116.39      6.35 o
   3   5  14       13.21       10.92      4.58 o
   4   5  14      152.34      149.08      9.54 o
   5   5  14      736.04      764.46     23.16 o
   6   5  14       15.60       24.07      6.36 o
   7   5  14        1.07        1.34      5.55 o
 -11   6  14       11.90       14.01      6.57 o
 -10   6  14        0.13       -5.31      5.31 o
  -9   6  14       22.32       16.46      6.10 o
  -8   6  14       37.82       20.82      6.15 o
  -7   6  14       49.65       31.93      6.45 o
  -6   6  14      112.43      134.51      9.29 o
  -5   6  14        2.88        1.13      4.10 o
  -4   6  14       15.70       22.63      5.05 o
  -3   6  14      264.05      241.29     10.01 o
  -2   6  14      757.35      840.45     17.12 o
  -1   6  14      925.06      977.29     18.50 o
   0   6  14      173.40      183.64      8.72 o
   1   6  14      920.24      948.21     18.12 o
   2   6  14        3.37        0.23      4.31 o
   3   6  14       23.17       15.21      5.03 o
   4   6  14       59.48       60.70      6.65 o
   5   6  14       40.33       31.35      6.04 o
   6   6  14       42.30       48.96      8.50 o
   7   6  14       12.81        9.29      7.79 o
 -10   7  14       18.48        8.84      6.13 o
  -9   7  14        5.41       -4.70      5.56 o
  -8   7  14       18.62       20.75      6.31 o
  -7   7  14       57.59       39.81      6.94 o
  -6   7  14       50.10       35.44      7.45 o
  -5   7  14       60.89       47.14      8.13 o
  -4   7  14      166.30      193.44     10.32 o
  -3   7  14      255.38      281.27     11.50 o
  -2   7  14        0.39        0.72      4.08 o
  -1   7  14        2.88        0.21      4.39 o
   0   7  14      212.63      227.02     11.02 o
   1   7  14      360.22      389.95     15.27 o
   2   7  14        3.92        1.93      5.29 o
   3   7  14      320.03      353.64     16.41 o
   4   7  14      126.15      119.05     10.59 o
   5   7  14       75.30       74.70      9.47 o
   6   7  14       13.15       12.33      7.02 o
  -9   8  14       23.38       20.89      6.57 o
  -8   8  14        0.01       -5.39      5.39 o
  -7   8  14       33.05       25.24      7.09 o
  -6   8  14        4.45       -1.00      5.01 o
  -5   8  14        3.80        1.20      5.30 o
  -4   8  14        1.04       -1.28      4.88 o
  -3   8  14       10.59       10.66      5.62 o
  -2   8  14       28.52       19.37      5.87 o
  -1   8  14        3.32       -4.66      4.66 o
   0   8  14       24.17       13.09      6.84 o
   1   8  14      299.66      329.36     16.01 o
   2   8  14       39.69       35.52      7.98 o
   3   8  14       29.18       13.31      8.32 o
   4   8  14        6.09        2.68      6.47 o
   5   8  14       53.54       64.62     10.02 o
  -8   9  14       38.83       26.72      7.94 o
  -7   9  14        6.82       -1.62      5.69 o
  -6   9  14       14.56        8.71      6.49 o
  -5   9  14        1.83       -0.21      5.76 o
  -4   9  14      182.24      177.64     11.37 o
  -3   9  14       92.30       67.65     11.60 o
  -2   9  14       35.18       31.46      6.01 o
  -1   9  14       66.83       56.29      9.25 o
   0   9  14        1.20       -0.76      6.48 o
   1   9  14        6.33        3.38      6.48 o
   2   9  14        3.53       -5.09      6.32 o
   3   9  14       77.08       64.35     11.10 o
   4   9  14      143.56      129.16     30.96 o
  -6  10  14       14.74       30.70     12.34 o
  -5  10  14        1.48       -2.87      6.26 o
  -4  10  14        7.41        8.53      6.41 o
  -3  10  14       79.79       96.70     13.21 o
  -2  10  14       40.16       26.47      8.86 o
  -1  10  14        2.24       -1.97      6.96 o
   0  10  14        1.16       -5.98      5.98 o
   1  10  14        4.16        8.39      6.92 o
   2  10  14      111.65      133.65     29.27 o
 -13   0  15       13.10       21.78     11.32 o
 -11   0  15      164.17      146.76     14.88 o
  -9   0  15       42.95       26.84      7.93 o
  -7   0  15      687.78      682.45     23.13 o
  -5   0  15       10.29       14.84      5.99 o
  -3   0  15        7.13       12.03      5.82 o
  -1   0  15      283.19      302.73     15.10 o
   1   0  15     2250.75     2201.15     37.26 o
   3   0  15       61.40       46.99      7.17 o
   5   0  15      109.82      133.77     13.42 o
   7   0  15       51.87       49.37     12.48 o
 -13   1  15       17.88       29.45      7.90 o
 -12   1  15        2.02        0.29      5.85 o
 -11   1  15        0.04       -1.63      5.18 o
 -10   1  15      264.43      258.43     12.26 o
  -9   1  15       56.89       54.74      6.78 o
  -8   1  15       48.00       43.02      5.84 o
  -7   1  15       47.40       49.94      5.66 o
  -6   1  15      837.88      864.31     18.09 o
  -5   1  15       53.75       62.94      6.09 o
  -4   1  15       18.23       15.26      4.24 o
  -3   1  15       86.27      104.56      7.18 o
  -2   1  15       49.38       52.67      5.61 o
  -1   1  15       62.23       65.27      5.53 o
   0   1  15       21.03       22.86      3.81 o
   1   1  15       18.06       21.85      3.84 o
   2   1  15      670.65      737.23     13.93 o
   3   1  15       25.90       12.54      3.81 o
   4   1  15       52.72       60.81      5.66 o
   5   1  15      751.94      757.40     15.91 o
   6   1  15       50.77       41.25      6.87 o
   7   1  15        3.26       -0.14      5.73 o
   8   1  15        0.02       -5.80      6.50 o
 -12   2  15        9.87        3.03      6.38 o
 -11   2  15        0.44       -5.16      5.16 o
 -10   2  15      151.39      157.66      9.73 o
  -9   2  15        4.26       -0.53      4.20 o
  -8   2  15       38.36       35.28      6.09 o
  -7   2  15      143.80      141.42      8.84 o
  -6   2  15       60.42       60.36      6.40 o
  -5   2  15      463.30      424.40     12.29 o
  -4   2  15       36.87       30.83      4.91 o
  -3   2  15      150.04      149.18      8.00 o
  -2   2  15      965.27      961.33     16.15 o
  -1   2  15        0.00        0.93      3.21 o
   0   2  15       29.73       31.37      4.31 o
   1   2  15       23.51       22.74      3.80 o
   2   2  15        0.17       -1.30      3.11 o
   3   2  15      108.57       90.45      6.01 o
   4   2  15      496.06      537.54     18.31 o
   5   2  15        2.88        2.22      4.94 o
   6   2  15       94.01      106.87     10.84 o
   7   2  15       22.02       19.13      6.50 o
   8   2  15       12.16       24.82      9.08 o
 -12   3  15       26.46       17.67      6.92 o
 -11   3  15      123.15      125.51     10.87 o
 -10   3  15      129.23      146.45     10.14 o
  -9   3  15      122.11      137.76      9.42 o
  -8   3  15        3.23        6.70      4.91 o
  -7   3  15       30.19       22.92      5.30 o
  -6   3  15      927.33      985.94     19.56 o
  -5   3  15       47.26       56.56      5.75 o
  -4   3  15       64.59       67.76      5.52 o
  -3   3  15      156.28      161.62      7.48 o
  -2   3  15     1802.02     1802.57     23.57 o
  -1   3  15      107.83      106.70      6.01 o
   0   3  15      123.89      129.34      8.05 o
   1   3  15        6.22        3.40      2.98 o
   2   3  15       82.26       75.70      5.39 o
   3   3  15       12.21        8.37      3.81 o
   4   3  15      487.43      510.77     15.10 o
   5   3  15       32.99       25.28      5.92 o
   6   3  15        1.28        1.43      5.60 o
   7   3  15        8.29        6.42      6.56 o
   8   3  15       29.82       38.26     12.72 o
 -12   4  15        1.58        1.41      6.85 o
 -11   4  15       24.77       13.49      6.02 o
 -10   4  15      146.87      127.41      9.72 o
  -9   4  15      105.21      105.27      9.28 o
  -8   4  15       74.19       73.75     10.58 o
  -7   4  15      499.10      495.14     14.47 o
  -6   4  15       21.78       11.02      4.59 o
  -5   4  15       42.08       39.57      5.35 o
  -4   4  15     1130.68     1098.34     18.01 o
  -3   4  15      314.78      283.24      8.74 o
  -2   4  15       68.67       69.18      4.98 o
  -1   4  15      728.01      716.59     13.18 o
   0   4  15      355.66      350.92      9.39 o
   1   4  15       62.61       48.96      5.71 o
   2   4  15      157.10      152.97      7.63 o
   3   4  15      357.70      357.19     12.28 o
   4   4  15        0.47        3.13      4.65 o
   5   4  15        1.60       -2.44      4.92 o
   6   4  15       53.78       60.92      8.02 o
   7   4  15        9.84        7.35      6.20 o
 -11   5  15        7.43       10.84      6.75 o
 -10   5  15        0.11       -5.49      5.94 o
  -9   5  15       12.87       10.44      6.62 o
  -8   5  15        3.12        4.78      5.98 o
  -7   5  15        1.98       -0.99      4.23 o
  -6   5  15       11.15        0.50      4.10 o
  -5   5  15       24.55       24.55      4.94 o
  -4   5  15       80.81       80.67      6.50 o
  -3   5  15      259.78      243.74      9.35 o
  -2   5  15      288.74      304.40     10.26 o
  -1   5  15       32.09       25.99      4.91 o
   0   5  15      341.54      296.31     10.75 o
   1   5  15       53.26       45.65      6.31 o
   2   5  15      112.10      114.75      6.60 o
   3   5  15        2.26       -3.93      4.51 o
   4   5  15      369.09      436.67     15.80 o
   5   5  15       51.13       39.26      7.09 o
   6   5  15       31.45       27.01      6.87 o
   7   5  15       23.80       28.98      7.30 o
 -11   6  15       10.20        1.38      5.94 o
 -10   6  15       23.60       16.88      6.52 o
  -9   6  15       14.39        5.79      5.76 o
  -8   6  15       67.23       48.38      8.85 o
  -7   6  15      139.47      168.53     10.79 o
  -6   6  15        1.31        4.69      5.03 o
  -5   6  15        1.16       -4.25      4.25 o
  -4   6  15      460.91      417.49     13.05 o
  -3   6  15      379.89      375.52     12.49 o
  -2   6  15       33.43       25.45      5.30 o
  -1   6  15        0.20        2.75      4.10 o
   0   6  15       70.15       69.94      6.64 o
   1   6  15       33.16       26.01      6.29 o
   2   6  15       86.05       93.14      7.87 o
   3   6  15       84.70       71.97      9.25 o
   4   6  15       76.91       72.13      7.49 o
   5   6  15        1.15        0.83      5.05 o
   6   6  15      120.65      137.06     12.01 o
 -10   7  15        4.03        2.64      6.02 o
  -9   7  15        2.13       -0.90      6.10 o
  -8   7  15       15.91       13.58      6.17 o
  -7   7  15       73.02       70.64     10.75 o
  -6   7  15        0.43       -3.22      4.86 o
  -5   7  15       43.42       67.99      7.81 o
  -4   7  15       37.42       35.43      6.29 o
  -3   7  15       32.57       30.22      5.98 o
  -2   7  15        3.57        7.04      5.00 o
  -1   7  15       31.13       20.80      5.63 o
   0   7  15     1121.03     1207.44     31.74 o
   1   7  15      177.68      201.24     10.53 o
   2   7  15      178.51      182.56     13.18 o
   3   7  15       39.35       46.71      8.37 o
   4   7  15       12.44        9.55      6.84 o
   5   7  15       48.69       40.26      8.36 o
  -9   8  15        0.74       -6.76      6.76 o
  -8   8  15        0.19       -4.95      5.85 o
  -7   8  15       25.04       10.90      6.94 o
  -6   8  15        1.75        6.34      5.79 o
  -5   8  15       46.85       65.85     13.15 o
  -4   8  15        3.58       -1.13      5.19 o
  -3   8  15       60.74       47.21     11.46 o
  -2   8  15        4.92        7.36      5.62 o
  -1   8  15      111.57      117.07     14.86 o
   0   8  15       86.00       61.85     10.02 o
   1   8  15        0.61        0.85      6.03 o
   2   8  15       75.05       59.99     14.86 o
   3   8  15       19.64        8.26      7.30 o
   4   8  15        2.10        8.44      7.23 o
  -7   9  15       14.47        8.82      7.07 o
  -6   9  15        1.74       -3.52      6.01 o
  -5   9  15      106.17       81.96     15.77 o
  -4   9  15       11.10       16.36      6.44 o
  -3   9  15        0.02        3.69      5.61 o
  -2   9  15        1.26        2.70      5.22 o
  -1   9  15       29.46       24.26      7.83 o
   0   9  15       10.69       11.79      7.18 o
   1   9  15      198.13      234.89     14.86 o
   2   9  15       64.32       63.53     13.78 o
   3   9  15       42.66       33.93     20.84 o
  -5  10  15       30.12       15.29     20.00 o
  -4  10  15        7.80       10.89      6.91 o
  -3  10  15       15.77       14.12      8.34 o
  -2  10  15        0.12        4.79      7.54 o
  -1  10  15        1.47       -3.91      6.66 o
   0  10  15        1.11       -2.78      6.91 o
 -12   0  16       11.73        9.60      8.97 o
 -10   0  16        3.02        0.70      7.01 o
  -8   0  16        3.16       -0.16      5.25 o
  -6   0  16       14.56       13.02      6.68 o
  -4   0  16     1246.26     1244.23     41.79 o
  -2   0  16      569.41      534.47     19.40 o
   0   0  16      902.80      832.35     23.77 o
   2   0  16       17.06        7.41      5.12 o
   4   0  16      116.65       92.84      9.53 o
   6   0  16       76.44       80.14     10.30 o
   8   0  16        5.97        9.72     18.42 o
 -12   1  16        5.67       10.38      6.67 o
 -11   1  16       50.89       42.55      7.49 o
 -10   1  16      234.30      246.99     12.57 o
  -9   1  16      218.85      213.13     10.52 o
  -8   1  16      194.37      190.98      9.78 o
  -7   1  16      112.03      102.40      7.52 o
  -6   1  16       14.11        5.95      4.30 o
  -5   1  16       11.55        9.12      4.34 o
  -4   1  16      241.00      221.05      9.86 o
  -3   1  16     1401.45     1325.46     22.55 o
  -2   1  16      231.01      212.53      8.82 o
  -1   1  16      295.46      260.51      9.53 o
   0   1  16       13.02       14.84      3.79 o
   1   1  16       90.59       96.44      6.20 o
   2   1  16        4.62        5.11      3.61 o
   3   1  16      880.85      921.58     16.56 o
   4   1  16     1480.93     1503.39     24.66 o
   5   1  16       24.91       32.80      5.60 o
   6   1  16        1.61       -1.73      5.25 o
   7   1  16       11.12       12.09      6.49 o
   8   1  16       64.48       62.86     24.94 o
 -12   2  16        0.07       -5.69      5.69 o
 -11   2  16        0.44       -0.37      5.60 o
 -10   2  16        8.60        4.05      5.12 o
  -9   2  16       54.01       57.53      6.80 o
  -8   2  16      200.56      195.24     10.57 o
  -7   2  16       10.28        5.43      4.19 o
  -6   2  16        7.56        6.12      3.95 o
  -5   2  16       78.40       80.18      7.01 o
  -4   2  16      242.55      254.06     10.44 o
  -3   2  16     1294.17     1352.12     21.43 o
  -2   2  16       10.76       12.68      4.11 o
  -1   2  16       61.56       65.70      5.87 o
   0   2  16        8.38        4.55      3.61 o
   1   2  16       10.81        7.46      3.64 o
   2   2  16      450.00      443.52     11.20 o
   3   2  16      242.64      228.64      9.39 o
   4   2  16       76.37       64.68      6.27 o
   5   2  16       11.91        6.75      5.33 o
   6   2  16       31.68       25.80      6.81 o
   7   2  16      172.84      217.46     13.69 o
 -12   3  16       14.14       10.38      6.83 o
 -11   3  16        0.89       -1.01      5.54 o
 -10   3  16       12.55        8.40      5.59 o
  -9   3  16      140.07      141.82     10.04 o
  -8   3  16      117.41      109.39      8.83 o
  -7   3  16      217.90      252.21     11.16 o
  -6   3  16        9.39        2.39      4.32 o
  -5   3  16        0.37        0.44      3.80 o
  -4   3  16       53.30       47.78      5.29 o
  -3   3  16     1429.59     1425.88     23.60 o
  -2   3  16      930.77      942.97     16.77 o
  -1   3  16      279.76      275.61      9.40 o
   0   3  16      607.68      628.53     13.27 o
   1   3  16      120.16      115.92      6.62 o
   2   3  16       66.89       69.65      6.08 o
   3   3  16      467.69      467.41     12.91 o
   4   3  16        4.56       -0.02      4.81 o
   5   3  16        2.22        0.92      5.08 o
   6   3  16       34.61       25.33      9.63 o
   7   3  16        1.04       -4.32      6.07 o
 -11   4  16        1.96       -3.58      5.99 o
 -10   4  16        2.45       -2.26      5.26 o
  -9   4  16        0.59       -0.84      5.49 o
  -8   4  16       22.19       14.56      5.61 o
  -7   4  16      255.11      237.91     11.18 o
  -6   4  16        3.38       -0.85      4.38 o
  -5   4  16      384.43      390.54     11.96 o
  -4   4  16       28.02       25.05      4.56 o
  -3   4  16       18.60       16.24      4.16 o
  -2   4  16     2429.22     2533.35     30.10 o
  -1   4  16       13.84        4.32      3.91 o
   0   4  16      285.56      291.97     13.03 o
   1   4  16       87.13       74.85      9.19 o
   2   4  16       11.89       14.25      4.17 o
   3   4  16       22.03       24.94      5.76 o
   4   4  16        5.58       -0.41      4.92 o
   5   4  16       30.33       29.58      6.57 o
   6   4  16      101.02      114.03     10.11 o
   7   4  16        2.02        1.98      8.80 o
 -11   5  16        9.82       13.33      6.95 o
 -10   5  16       11.94       19.30      7.41 o
  -9   5  16        5.02        1.93      6.13 o
  -8   5  16       25.19       27.21      6.84 o
  -7   5  16      228.50      209.33     11.63 o
  -6   5  16       71.36       92.88      8.01 o
  -5   5  16      174.50      172.46      9.64 o
  -4   5  16      404.73      435.84     13.52 o
  -3   5  16       70.42       91.75      7.63 o
  -2   5  16       72.44       68.71      6.80 o
  -1   5  16      343.42      314.62     11.51 o
   0   5  16       55.03       54.64      6.37 o
   1   5  16      107.08      101.56      8.12 o
   2   5  16       66.19       48.70      7.72 o
   3   5  16       23.14       19.61      5.85 o
   4   5  16      183.67      197.40     12.20 o
   5   5  16       20.20       31.83      7.07 o
   6   5  16       65.09       65.35      8.83 o
 -10   6  16        3.42        8.90      6.45 o
  -9   6  16       14.56       10.93      6.38 o
  -8   6  16        5.03        1.96      5.69 o
  -7   6  16       95.26       69.10      8.70 o
  -6   6  16      247.30      242.49     12.24 o
  -5   6  16       64.83       61.72      7.68 o
  -4   6  16      289.58      303.96     11.98 o
  -3   6  16      161.45      166.83      9.43 o
  -2   6  16        2.06        7.00      4.54 o
  -1   6  16      236.08      270.29     11.47 o
   0   6  16        0.06       -4.50      4.50 o
   1   6  16       20.14       14.03      5.33 o
   2   6  16       42.82       29.05      6.19 o
   3   6  16        0.56       -2.52      4.78 o
   4   6  16       10.00        1.58      5.53 o
   5   6  16       53.63       55.89      7.52 o
  -9   7  16        0.57       -5.77      5.77 o
  -8   7  16        0.85        3.44      5.77 o
  -7   7  16        0.79       -3.29      5.15 o
  -6   7  16        0.16        2.34      5.43 o
  -5   7  16       69.41       67.25     10.88 o
  -4   7  16       24.27       15.08      5.66 o
  -3   7  16       42.68       35.67      7.64 o
  -2   7  16        2.30        7.54      5.54 o
  -1   7  16       82.73       85.48      8.10 o
   0   7  16       63.22       65.95      9.03 o
   1   7  16      154.30      157.81      9.66 o
   2   7  16        0.10       -5.40      5.53 o
   3   7  16       95.76       99.23     10.26 o
   4   7  16       24.69       28.04      9.80 o
   5   7  16        0.65      -17.02     17.02 o
  -8   8  16        1.53        6.12      6.97 o
  -7   8  16       34.63       19.17      7.77 o
  -6   8  16       13.49       19.53      7.07 o
  -5   8  16        0.13       -0.14      5.80 o
  -4   8  16        0.14       -4.92      4.92 o
  -3   8  16       48.21       40.47      8.88 o
  -2   8  16       42.66       43.98      7.86 o
  -1   8  16        0.27        3.22      5.10 o
   0   8  16       30.29       25.37      7.77 o
   1   8  16       68.88       56.05      9.32 o
   2   8  16       20.28       25.82      7.88 o
   3   8  16       15.28        8.12      7.54 o
  -6   9  16        6.68       -1.34      6.66 o
  -5   9  16       89.05       77.20     13.83 o
  -4   9  16      169.92      178.64     12.21 o
  -3   9  16       29.72       20.96      6.78 o
  -2   9  16        0.01       -5.02      5.02 o
  -1   9  16        2.15       -4.34      6.31 o
   0   9  16      117.74      122.08     12.42 o
   1   9  16      162.04      207.72     18.96 o
   2   9  16      202.23      113.66     74.90 o
  -3  10  16       86.93       72.69     22.30 o
  -2  10  16       11.59        8.26     14.38 o
 -11   0  17        2.78       -3.06      7.07 o
  -9   0  17      223.65      214.06     17.75 o
  -7   0  17        9.73       12.64      7.37 o
  -5   0  17        6.49        6.45      6.35 o
  -3   0  17     1900.99     1942.44     41.16 o
  -1   0  17      177.16      152.70     11.12 o
   1   0  17       68.91       50.00      7.57 o
   3   0  17       77.64       70.59      9.12 o
   5   0  17        0.01       -5.07      5.51 o
   7   0  17      201.61      212.26     33.70 o
 -12   1  17       24.68       17.98      7.21 o
 -11   1  17       98.37       98.66      9.75 o
 -10   1  17       57.69       69.64      7.78 o
  -9   1  17      311.19      294.74     12.25 o
  -8   1  17        4.51        6.86      4.47 o
  -7   1  17        6.63       11.43      4.65 o
  -6   1  17        0.75       -2.34      4.52 o
  -5   1  17       63.77       55.43      7.00 o
  -4   1  17      119.85       94.38      7.69 o
  -3   1  17       46.01       47.00      6.16 o
  -2   1  17      248.27      234.46      9.56 o
  -1   1  17      643.46      650.33     14.72 o
   0   1  17       15.29       19.08      4.21 o
   1   1  17        2.19       -3.46      3.46 o
   2   1  17      346.58      291.57      9.98 o
   3   1  17      212.95      193.68      9.29 o
   4   1  17      129.15      130.68      8.15 o
   5   1  17        1.84        6.26      5.57 o
   6   1  17       26.71       25.56      6.87 o
   7   1  17       10.60        8.36      8.12 o
 -12   2  17        0.14       -0.05      6.47 o
 -11   2  17       29.11       29.63      7.57 o
 -10   2  17      118.32      128.55      9.71 o
  -9   2  17        4.89        6.29      5.34 o
  -8   2  17      124.49      116.09      9.08 o
  -7   2  17       98.59       92.77      7.55 o
  -6   2  17      163.85      173.85      9.16 o
  -5   2  17      245.18      255.08     11.06 o
  -4   2  17        3.39        9.03      4.77 o
  -3   2  17     1584.53     1563.41     24.04 o
  -2   2  17      119.15      135.00      8.26 o
  -1   2  17       50.86       42.62      5.41 o
   0   2  17        2.71        6.19      3.86 o
   1   2  17        3.05        3.69      3.66 o
   2   2  17       84.46      105.91      7.18 o
   3   2  17       68.04       53.27      7.11 o
   4   2  17      294.07      277.07     10.68 o
   5   2  17       19.03       30.42      6.76 o
   6   2  17        0.93       -5.48      5.48 o
   7   2  17       19.61        8.98     19.93 o
 -12   3  17        3.81       -1.27      9.64 o
 -11   3  17       21.67       21.70      6.87 o
 -10   3  17       64.17       65.34      8.22 o
  -9   3  17       95.97       96.64      8.95 o
  -8   3  17       83.77       93.65      8.54 o
  -7   3  17       60.43       71.18      7.58 o
  -6   3  17        5.42        4.81      4.29 o
  -5   3  17       44.41       44.23      5.84 o
  -4   3  17      207.71      201.04      9.35 o
  -3   3  17       28.44       28.96      5.37 o
  -2   3  17      311.68      316.13     10.89 o
  -1   3  17      309.27      308.83     10.80 o
   0   3  17        0.42        0.78      4.22 o
   1   3  17      105.97       97.05      6.99 o
   2   3  17       49.51       37.70      5.29 o
   3   3  17      148.11      146.47      8.05 o
   4   3  17       17.13       15.53      5.66 o
   5   3  17       54.76       50.37      7.97 o
   6   3  17       16.47       10.69      6.76 o
 -11   4  17       97.34       91.76     10.60 o
 -10   4  17        3.15        3.16      6.67 o
  -9   4  17        0.05       -2.54      6.09 o
  -8   4  17       10.12        8.83      5.53 o
  -7   4  17      348.92      378.95     13.76 o
  -6   4  17      253.71      257.17     10.77 o
  -5   4  17      437.99      462.79     13.40 o
  -4   4  17       21.64       20.01      4.77 o
  -3   4  17     1109.29     1117.96     18.82 o
  -2   4  17      121.16      128.45      9.76 o
  -1   4  17      432.10      443.93     16.44 o
   0   4  17      279.18      285.21     11.51 o
   1   4  17      158.92      156.23      8.28 o
   2   4  17      118.32      137.98      7.82 o
   3   4  17      273.40      250.18     12.57 o
   4   4  17       79.48       85.31      8.85 o
   5   4  17      224.13      220.40     12.63 o
   6   4  17       17.47       37.47      7.88 o
 -11   5  17       21.84       18.55     13.17 o
 -10   5  17       12.16       10.79      7.32 o
  -9   5  17       89.29       88.56     11.90 o
  -8   5  17      593.68      654.38     19.28 o
  -7   5  17       98.42      101.77     11.09 o
  -6   5  17      215.38      237.21     11.49 o
  -5   5  17        4.66        3.97      4.91 o
  -4   5  17       34.87       36.33      6.25 o
  -3   5  17      153.21      132.75      9.66 o
  -2   5  17       47.67       52.34      6.62 o
  -1   5  17       94.10       90.10      9.28 o
   0   5  17      206.37      217.65     10.35 o
   1   5  17      282.44      263.98     12.36 o
   2   5  17       31.49       20.11      6.00 o
   3   5  17       78.09       58.58      7.89 o
   4   5  17       57.21       53.66      8.32 o
   5   5  17       10.34        8.12      6.15 o
 -10   6  17        8.91       10.12      6.90 o
  -9   6  17        9.02        2.95      6.08 o
  -8   6  17       44.36       43.62      8.94 o
  -7   6  17       33.85       26.89      6.67 o
  -6   6  17       56.58       42.09      7.60 o
  -5   6  17        5.36        4.89      5.42 o
  -4   6  17        2.38       -4.27      4.64 o
  -3   6  17       95.30       99.31      8.35 o
  -2   6  17      114.69      127.40      8.88 o
  -1   6  17      293.50      322.47     13.38 o
   0   6  17        0.38        1.00      4.93 o
   1   6  17      111.65      116.95      9.32 o
   2   6  17       54.06       55.07      7.34 o
   3   6  17       78.40       69.34     11.84 o
   4   6  17       95.47       82.37      8.58 o
   5   6  17        8.32        7.49      9.39 o
  -9   7  17        3.96       -4.10      6.38 o
  -8   7  17       17.37       18.08      7.47 o
  -7   7  17       20.56       23.12      6.86 o
  -6   7  17      323.61      399.38     15.68 o
  -5   7  17        5.58        6.67      5.60 o
  -4   7  17        0.01        0.53      5.56 o
  -3   7  17        3.38       -1.35      5.35 o
  -2   7  17       25.42       32.73      6.99 o
  -1   7  17       12.31       11.29      5.81 o
   0   7  17       13.99        8.67      5.83 o
   1   7  17        8.03        8.55      5.88 o
   2   7  17        3.64        4.23      5.25 o
   3   7  17        2.67        6.73      7.21 o
   4   7  17        7.28       10.83     10.91 o
  -7   8  17        1.45       -6.38      6.38 o
  -6   8  17        4.50        4.19      6.52 o
  -5   8  17        9.92        5.50      6.41 o
  -4   8  17      141.29      158.62     12.05 o
  -3   8  17       35.85       32.19      8.19 o
  -2   8  17       68.45       77.21      8.96 o
  -1   8  17       22.68       17.62      6.45 o
   0   8  17        5.24       -4.47      6.41 o
   1   8  17       17.17        6.70      7.28 o
   2   8  17        9.08        5.26      7.30 o
  -5   9  17       49.13       45.62      9.25 o
  -4   9  17      103.17       85.36     14.60 o
  -3   9  17        2.16        3.64      6.19 o
  -2   9  17       15.10        5.30      6.00 o
  -1   9  17        5.87       -6.56      6.56 o
   0   9  17        7.67        6.96      7.66 o
 -12   0  18       12.28       29.10     11.32 o
 -10   0  18      268.57      267.68     19.11 o
  -8   0  18        8.64        7.86      6.52 o
  -6   0  18      117.22      137.62     13.39 o
  -4   0  18     1349.32     1472.89     36.33 o
  -2   0  18     2546.16     2528.52     49.99 o
   0   0  18       12.27       10.56      5.94 o
   2   0  18      361.34      396.97     16.37 o
   4   0  18        0.81        1.68      6.77 o
   6   0  18        0.78       -7.28      9.20 o
 -12   1  18       17.20       17.61      7.34 o
 -11   1  18        9.79        5.12      6.31 o
 -10   1  18      543.01      546.34     16.45 o
  -9   1  18       27.90       26.00      6.01 o
  -8   1  18       88.82       72.22      7.49 o
  -7   1  18        8.46        7.75      4.65 o
  -6   1  18        0.05        1.92      4.61 o
  -5   1  18       80.82       86.85      7.86 o
  -4   1  18      846.31      828.19     18.68 o
  -3   1  18      183.59      171.83      9.66 o
  -2   1  18      925.83      863.77     17.62 o
  -1   1  18      468.92      513.23     14.36 o
   0   1  18       25.19       20.40      4.42 o
   1   1  18       84.89       96.50      6.77 o
   2   1  18        7.24        7.43      4.57 o
   3   1  18      314.88      267.92     10.77 o
   4   1  18       13.09        9.21      5.21 o
   5   1  18       42.63       41.35      7.30 o
   6   1  18       30.69       35.20      7.64 o
 -11   2  18        0.94        1.90      6.04 o
 -10   2  18      176.17      225.74     11.90 o
  -9   2  18       54.66       41.68      7.04 o
  -8   2  18       31.23       25.52      6.25 o
  -7   2  18      230.02      181.80      9.81 o
  -6   2  18      120.26      120.88      8.37 o
  -5   2  18       91.92       84.48      7.72 o
  -4   2  18       13.31        8.92      4.98 o
  -3   2  18      173.34      183.11      9.29 o
  -2   2  18        0.06        4.98      4.11 o
  -1   2  18       16.37       11.07      4.42 o
   0   2  18       14.28        7.46      4.14 o
   1   2  18       17.73       13.85      4.68 o
   2   2  18       55.80       46.37      5.97 o
   3   2  18      492.01      478.10     13.87 o
   4   2  18       27.34       31.11      6.69 o
   5   2  18        4.84        3.11      5.63 o
   6   2  18        4.42        4.09      6.57 o
 -11   3  18       90.41      112.54     10.50 o
 -10   3  18       10.06        5.42      6.05 o
  -9   3  18        0.09       -0.31      5.29 o
  -8   3  18       11.00        7.31      5.47 o
  -7   3  18       64.01       75.57      8.00 o
  -6   3  18      187.32      199.97     10.04 o
  -5   3  18       64.90       71.61      6.96 o
  -4   3  18      136.74      150.47      8.82 o
  -3   3  18        8.39        7.97      4.55 o
  -2   3  18       12.34       18.02      4.85 o
  -1   3  18      128.69      127.09      8.78 o
   0   3  18       98.54       91.73      8.00 o
   1   3  18        5.62        5.80      4.29 o
   2   3  18       16.08       10.77      4.71 o
   3   3  18       34.48       31.16      6.44 o
   4   3  18       61.91       72.92      8.73 o
   5   3  18       36.66       33.12      8.12 o
   6   3  18       13.37       14.22     10.32 o
 -11   4  18        9.52       -0.51      6.72 o
 -10   4  18       13.22        5.30      7.11 o
  -9   4  18        0.11        0.58      6.50 o
  -8   4  18      359.67      361.27     16.66 o
  -7   4  18       36.99       32.70      7.21 o
  -6   4  18       64.56       69.67      7.85 o
  -5   4  18       17.99       12.00      5.31 o
  -4   4  18     1290.68     1334.21     24.73 o
  -3   4  18      156.22      173.82     10.10 o
  -2   4  18       76.44       62.60      7.47 o
  -1   4  18      149.75      142.23      9.27 o
   0   4  18      184.08      169.37      9.92 o
   1   4  18       10.50       15.11      4.70 o
   2   4  18      173.46      129.24      9.41 o
   3   4  18      153.18      164.26     11.24 o
   4   4  18        5.53        2.04      5.84 o
   5   4  18       49.46       38.44      7.75 o
 -10   5  18        0.02       -6.52      6.52 o
  -9   5  18        2.95        6.18      6.83 o
  -8   5  18        4.59       -4.57      5.59 o
  -7   5  18       80.20       77.55      9.00 o
  -6   5  18       26.73       36.56      7.77 o
  -5   5  18       66.02       73.30      7.90 o
  -4   5  18       30.89       25.15      5.82 o
  -3   5  18       78.09       71.48     10.37 o
  -2   5  18      107.57      115.23      9.84 o
  -1   5  18       68.62       60.88      7.01 o
   0   5  18       10.88        9.95      5.14 o
   1   5  18        0.14       -0.55      4.47 o
   2   5  18        8.53       -0.58      5.42 o
   3   5  18       11.62        6.98      5.80 o
   4   5  18        1.61       -0.33      5.98 o
   5   5  18        0.63       -1.14      9.28 o
  -9   6  18       69.81       63.17     11.67 o
  -8   6  18       20.80       31.67      7.58 o
  -7   6  18        4.85        0.88      5.99 o
  -6   6  18        5.47        7.53      6.07 o
  -5   6  18       41.31       39.29      7.25 o
  -4   6  18       27.67       16.20      6.29 o
  -3   6  18       20.28        6.80      5.27 o
  -2   6  18       20.40       15.32      5.83 o
  -1   6  18        7.33        2.87      5.27 o
   0   6  18      177.41      187.29     11.36 o
   1   6  18      167.90      199.36     11.76 o
   2   6  18       17.28       15.19      6.14 o
   3   6  18       42.53       41.81      7.77 o
   4   6  18        3.51       -2.48      5.75 o
  -8   7  18       39.46       44.50      8.80 o
  -7   7  18       80.17       83.72     11.71 o
  -6   7  18       23.85       14.31      7.24 o
  -5   7  18        8.90        1.32      6.38 o
  -4   7  18       17.63       16.06      6.73 o
  -3   7  18      134.97      157.84     19.87 o
  -2   7  18        0.70        0.23      5.63 o
  -1   7  18        0.37        1.96      5.75 o
   0   7  18      100.17       76.97     16.53 o
   1   7  18       42.67       46.90      7.73 o
   2   7  18       14.98       12.04      6.28 o
   3   7  18       46.17       46.11     13.68 o
  -7   8  18       55.70       60.98     27.38 o
  -6   8  18       31.75       27.19      7.84 o
  -5   8  18       40.24       42.92     11.60 o
  -4   8  18       35.17       23.95      7.55 o
  -3   8  18        0.88       -0.89      6.14 o
  -2   8  18        4.76        1.79      6.33 o
  -1   8  18       44.17       37.85      7.45 o
   0   8  18        3.70        4.60      7.04 o
   1   8  18       29.03       23.48      8.79 o
  -3   9  18       26.55       35.95     19.94 o
  -2   9  18        3.44        3.71     17.19 o
 -11   0  19      177.31      197.79     18.29 o
  -9   0  19       60.09       75.17     10.86 o
  -7   0  19      581.84      655.20     25.46 o
  -5   0  19        0.93       -0.07      6.53 o
  -3   0  19       88.41       59.58     10.00 o
  -1   0  19       52.46       46.13      8.14 o
   1   0  19       65.09       72.13      9.26 o
   3   0  19      193.22      181.27     19.49 o
   5   0  19        3.24       -2.27     10.03 o
 -11   1  19      234.79      261.72     14.13 o
 -10   1  19       74.19       75.93      8.49 o
  -9   1  19        0.58       -0.29      5.05 o
  -8   1  19       25.03       22.07      5.72 o
  -7   1  19        4.27       -1.70      4.89 o
  -6   1  19        0.79       -4.11      4.68 o
  -5   1  19     1475.31     1543.78     27.39 o
  -4   1  19       33.55       44.90      6.79 o
  -3   1  19      103.33      121.54      9.09 o
  -2   1  19        4.18       17.61      4.85 o
  -1   1  19      135.48      164.39      9.59 o
   0   1  19        1.69       -1.16      3.77 o
   1   1  19       17.55       11.03      4.76 o
   2   1  19       28.50       29.57      5.65 o
   3   1  19       23.92       15.91      5.53 o
   4   1  19      128.41      105.08      8.53 o
   5   1  19        4.97        5.46      6.11 o
   6   1  19       55.66      106.12     29.60 o
 -11   2  19       44.50       54.29      8.67 o
 -10   2  19       91.76      111.01      9.60 o
  -9   2  19       61.09       66.98      8.17 o
  -8   2  19       57.15       47.96      7.39 o
  -7   2  19      313.68      336.86     12.84 o
  -6   2  19       12.11        2.66      4.53 o
  -5   2  19       22.58       14.21      5.68 o
  -4   2  19      134.98      159.41      9.23 o
  -3   2  19      255.82      253.43     14.42 o
  -2   2  19      779.08      800.06     17.47 o
  -1   2  19      297.59      286.25     12.18 o
   0   2  19       95.38       86.72      7.16 o
   1   2  19       11.04        4.26      4.52 o
   2   2  19      155.73      161.19      9.11 o
   3   2  19       72.40       77.04      7.11 o
   4   2  19       24.82       26.75      7.12 o
   5   2  19        3.57        3.05      6.49 o
 -11   3  19        0.16       -6.03      6.25 o
 -10   3  19       78.07       72.72      9.37 o
  -9   3  19        0.39       -5.14      5.14 o
  -8   3  19       10.97       10.61      5.81 o
  -7   3  19       44.40       46.92      7.30 o
  -6   3  19        8.02        2.45      4.64 o
  -5   3  19       14.63       13.51      4.83 o
  -4   3  19      456.09      434.99     13.51 o
  -3   3  19        0.30       -4.40      4.62 o
  -2   3  19        6.79        8.72      5.10 o
  -1   3  19      195.98      201.11     10.71 o
   0   3  19      150.79      156.01      8.89 o
   1   3  19      161.93      174.46      9.29 o
   2   3  19       42.27       31.20      5.91 o
   3   3  19       19.67       11.81      5.95 o
   4   3  19        4.19        0.30      5.89 o
   5   3  19      153.85      192.69     14.77 o
 -10   4  19       40.00       36.39      9.12 o
  -9   4  19        2.59        0.07      6.40 o
  -8   4  19       12.89        7.28      7.03 o
  -7   4  19      663.54      707.71     19.11 o
  -6   4  19        3.37        3.08      5.38 o
  -5   4  19      155.23      179.08     10.82 o
  -4   4  19       25.92       20.35      6.00 o
  -3   4  19        5.30        2.76      5.01 o
  -2   4  19       20.13       15.90      5.73 o
  -1   4  19       14.70       13.03      5.55 o
   0   4  19       24.25       30.63      6.29 o
   1   4  19      100.55       72.57      7.27 o
   2   4  19      170.30      171.92     12.45 o
   3   4  19       49.16       41.11      7.78 o
   4   4  19        9.65       -4.31      5.69 o
   5   4  19       60.30       86.45     27.41 o
  -9   5  19        5.73       10.10      6.70 o
  -8   5  19       90.33      131.31     11.33 o
  -7   5  19       12.53        3.60      6.07 o
  -6   5  19      139.16      155.25     12.31 o
  -5   5  19       28.54       34.41      6.85 o
  -4   5  19       18.44       15.34      5.81 o
  -3   5  19      232.28      253.14     12.11 o
  -2   5  19        3.28       -0.39      5.12 o
  -1   5  19       38.64       36.88      6.57 o
   0   5  19       44.21       34.82      7.01 o
   1   5  19        0.01       -4.04      5.30 o
   2   5  19       65.34       48.45      7.99 o
   3   5  19      123.94      132.97     10.69 o
   4   5  19       36.37       25.93      8.25 o
  -9   6  19        4.25       -3.34     11.00 o
  -8   6  19       56.39       34.25      7.94 o
  -7   6  19        0.00       -5.55      5.55 o
  -6   6  19        3.64        4.01      6.16 o
  -5   6  19       73.34       67.37      8.81 o
  -4   6  19       34.84       21.25      6.71 o
  -3   6  19        0.26       -1.96      5.67 o
  -2   6  19        8.96        2.85      5.52 o
  -1   6  19        0.68        1.48      5.23 o
   0   6  19      217.41      228.93     12.71 o
   1   6  19       14.09       11.04      6.24 o
   2   6  19       31.73       22.08      6.96 o
   3   6  19       13.14       10.06      6.59 o
  -7   7  19       32.85       28.47      8.41 o
  -6   7  19       12.13       10.53      7.22 o
  -5   7  19       40.09       22.31      7.93 o
  -4   7  19      114.87      125.08     12.05 o
  -3   7  19        2.88        0.59      6.13 o
  -2   7  19        0.54       -2.75      5.55 o
  -1   7  19        5.16        5.49      6.46 o
   0   7  19       12.86       13.51      6.64 o
   1   7  19       66.30       72.99      9.26 o
   2   7  19        9.76       -3.93     17.92 o
  -5   8  19       65.01       52.28     12.03 o
  -4   8  19        1.36        6.91      6.79 o
  -3   8  19        7.68       14.12      7.02 o
  -2   8  19        0.19        5.16      6.48 o
  -1   8  19        1.73        7.06      6.45 o
   0   8  19        2.55       -1.69     15.95 o
 -10   0  20      357.35      414.03     29.06 o
  -8   0  20      578.52      627.78     26.02 o
  -6   0  20        1.35       -1.21      7.18 o
  -4   0  20        4.01        3.99      7.03 o
  -2   0  20        8.00       20.09      7.03 o
   0   0  20      194.08      180.03     12.99 o
   2   0  20      273.85      285.21     17.36 o
   4   0  20      181.77      197.80     17.55 o
 -11   1  20        0.77        6.05      6.83 o
 -10   1  20       50.49       57.12      8.09 o
  -9   1  20      161.34      146.04      9.74 o
  -8   1  20       36.69       40.72      6.87 o
  -7   1  20       26.89       16.18      6.28 o
  -6   1  20      456.46      477.79     15.86 o
  -5   1  20       67.93       72.58      7.96 o
  -4   1  20       26.66       20.19      5.81 o
  -3   1  20      123.79      119.80      8.59 o
  -2   1  20      149.26      167.13      9.54 o
  -1   1  20       65.95       84.00      6.89 o
   0   1  20       11.16        6.83      4.68 o
   1   1  20       39.39       33.14      6.06 o
   2   1  20        8.03        4.50      5.07 o
   3   1  20      165.30      164.44     10.98 o
   4   1  20        2.06       12.23      6.33 o
   5   1  20       13.84        7.21     13.97 o
 -10   2  20       57.62       52.19      8.34 o
  -9   2  20        7.77        4.56      5.94 o
  -8   2  20       22.98       22.20      5.96 o
  -7   2  20        0.02       -1.97      4.74 o
  -6   2  20        2.53        1.60      5.11 o
  -5   2  20      453.80      483.19     15.58 o
  -4   2  20      443.19      466.54     14.11 o
  -3   2  20      468.23      473.03     14.27 o
  -2   2  20       38.11       38.59      6.70 o
  -1   2  20       46.72       42.24      6.35 o
   0   2  20       59.26       43.40      6.21 o
   1   2  20        2.10        0.46      4.84 o
   2   2  20        0.26       -0.50      4.58 o
   3   2  20       15.76       16.15      6.62 o
   4   2  20        2.34        4.19      6.63 o
 -10   3  20        2.47        4.23      7.64 o
  -9   3  20        7.38       -3.38      6.91 o
  -8   3  20        0.01       -5.84      5.84 o
  -7   3  20        0.25        3.98      5.95 o
  -6   3  20      100.95      104.86     10.35 o
  -5   3  20      229.26      245.89     13.93 o
  -4   3  20        7.13       15.14      5.97 o
  -3   3  20      166.83      178.39     10.83 o
  -2   3  20       18.10       19.49      5.93 o
  -1   3  20       33.93       34.72      6.59 o
   0   3  20       42.17       32.08      5.93 o
   1   3  20       21.01        9.57      5.04 o
   2   3  20        0.73       -0.93      5.42 o
   3   3  20       43.65       35.87      7.84 o
   4   3  20       18.74       31.18      8.50 o
 -10   4  20       79.03       68.97     28.96 o
  -9   4  20       69.99       47.48      9.54 o
  -8   4  20       27.79       20.18     10.67 o
  -7   4  20        2.11       -3.96      5.66 o
  -6   4  20      296.83      333.92     14.07 o
  -5   4  20       86.84       73.28      9.75 o
  -4   4  20        0.03       -1.63      5.08 o
  -3   4  20       15.26       16.77      6.06 o
  -2   4  20        0.03       -3.39      5.05 o
  -1   4  20       24.15       28.68      6.51 o
   0   4  20       50.02       53.09      7.05 o
   1   4  20        1.92        1.91      5.02 o
   2   4  20      169.23      155.58     11.59 o
   3   4  20       74.19       86.79      9.71 o
   4   4  20        8.89       12.81     19.32 o
  -9   5  20        0.00        3.81      6.88 o
  -8   5  20       42.56       36.01      8.22 o
  -7   5  20       13.94        8.26      6.75 o
  -6   5  20       47.91       61.63      8.81 o
  -5   5  20       29.64       32.88      7.03 o
  -4   5  20        4.85       10.04      5.70 o
  -3   5  20        0.13       -1.21      5.26 o
  -2   5  20       13.98       16.70      6.29 o
  -1   5  20       22.86       13.02      6.22 o
   0   5  20        4.67        0.98      5.75 o
   1   5  20        8.46        4.07      6.07 o
   2   5  20      128.27      120.42     18.33 o
   3   5  20       19.22       18.71      9.68 o
  -8   6  20        1.41        2.93      8.16 o
  -7   6  20       17.03        3.34      6.82 o
  -6   6  20       72.18       77.08      9.38 o
  -5   6  20       85.07       84.91      9.48 o
  -4   6  20       22.97       20.97      7.29 o
  -3   6  20       18.49       21.31      7.40 o
  -2   6  20        0.14       -5.58      5.58 o
  -1   6  20        0.87        0.31      5.45 o
   0   6  20        1.27        2.58      6.15 o
   1   6  20       24.73       13.88      6.81 o
   2   6  20       38.50       65.59     13.91 o
  -6   7  20       10.74        2.91      7.34 o
  -5   7  20      141.02      169.85     19.87 o
  -4   7  20       14.63       11.82      7.15 o
  -3   7  20       15.40        1.88      6.55 o
  -2   7  20        3.60        3.52      6.53 o
  -1   7  20       38.33       41.73      9.00 o
   0   7  20        1.17       -3.41      6.58 o
  -9   0  21       18.04       16.75      8.72 o
  -7   0  21        0.07       -1.99      7.47 o
  -5   0  21      540.51      505.55     23.41 o
  -3   0  21        6.02        4.14      7.26 o
  -1   0  21      490.20      502.49     30.48 o
   1   0  21       95.88       83.37     11.89 o
   3   0  21      438.57      465.82     22.16 o
 -10   1  21        2.53        4.55      6.17 o
  -9   1  21       13.79       14.37      5.81 o
  -8   1  21       44.65       48.57      7.52 o
  -7   1  21       33.54       26.08      6.79 o
  -6   1  21        5.71        2.62      5.52 o
  -5   1  21        2.47        3.85      5.29 o
  -4   1  21       12.58       10.73      5.62 o
  -3   1  21        4.86        5.85      5.14 o
  -2   1  21      259.12      268.91     11.58 o
  -1   1  21        2.02        4.28      4.93 o
   0   1  21        0.75       -3.47      4.64 o
   1   1  21       29.49       42.60      6.88 o
   2   1  21      199.35      208.69     11.38 o
   3   1  21        0.01       -2.50      5.50 o
   4   1  21       26.25       11.46      9.90 o
 -10   2  21       22.73       22.25      8.00 o
  -9   2  21       56.41       64.79      9.01 o
  -8   2  21       27.83       24.39      6.35 o
  -7   2  21       58.94       67.05      7.85 o
  -6   2  21       83.81       97.97      9.23 o
  -5   2  21       87.54       84.00      9.34 o
  -4   2  21        5.80        0.26      5.33 o
  -3   2  21      187.90      199.80     11.51 o
  -2   2  21      116.76      100.75      9.26 o
  -1   2  21       60.75       55.30      7.01 o
   0   2  21       17.59        1.80      4.92 o
   1   2  21        6.92        5.31      5.21 o
   2   2  21        5.45        8.20      5.69 o
   3   2  21        4.27        4.45      6.46 o
   4   2  21        0.01       -0.67     19.38 o
  -9   3  21       11.32        7.40      7.03 o
  -8   3  21       39.28       42.50      8.99 o
  -7   3  21        8.74        4.79      6.23 o
  -6   3  21        2.06       -2.38      5.17 o
  -5   3  21       13.23       11.20      6.12 o
  -4   3  21       10.37        2.18      5.72 o
  -3   3  21       17.67       22.92      6.49 o
  -2   3  21       12.83       21.25      6.20 o
  -1   3  21        3.33       -4.53      5.19 o
   0   3  21        0.23       -4.54      4.65 o
   1   3  21       50.90       53.92      7.11 o
   2   3  21       20.39       25.89      7.53 o
   3   3  21        0.04       -6.49      6.49 o
  -9   4  21        0.39       -5.81      7.11 o
  -8   4  21        7.99        2.30      6.52 o
  -7   4  21       27.35       17.33      9.20 o
  -6   4  21        9.86        3.88      5.81 o
  -5   4  21       48.02       47.57      7.91 o
  -4   4  21       13.52       10.08      6.27 o
  -3   4  21        9.14        7.56      5.70 o
  -2   4  21       58.11       58.87      7.99 o
  -1   4  21      220.43      251.29     12.83 o
   0   4  21       15.56       18.91      6.15 o
   1   4  21        6.52       -5.28      5.70 o
   2   4  21        0.07       -4.74      6.09 o
   3   4  21       76.53       76.96     28.59 o
  -8   5  21        0.38       -0.08      6.45 o
  -7   5  21      131.46      121.60     14.71 o
  -6   5  21        3.45       -0.86      6.24 o
  -5   5  21      155.76      178.88     12.63 o
  -4   5  21        8.37        9.28      6.17 o
  -3   5  21       44.88       36.09      7.34 o
  -2   5  21        5.00        4.54      6.23 o
  -1   5  21        1.06        8.70      6.24 o
   0   5  21       91.68      105.18     10.53 o
   1   5  21        0.79       -4.05      6.00 o
   2   5  21       34.48       56.57     24.89 o
  -7   6  21       77.89       87.99     51.80 o
  -6   6  21        0.00       -6.63      6.63 o
  -5   6  21      100.61       98.23     15.44 o
  -4   6  21       48.99       33.32      8.61 o
  -3   6  21       11.72        7.99      7.21 o
  -2   6  21        3.07        6.19      6.54 o
  -1   6  21       19.72       14.58      7.47 o
   0   6  21       19.87       20.70      7.80 o
   1   6  21       10.96       11.52     18.48 o
  -4   7  21      155.38      184.17     34.83 o
  -3   7  21        0.15      -12.00     13.25 o
  -8   0  22        0.13        2.27      8.19 o
  -6   0  22       95.69       88.22     13.21 o
  -4   0  22      115.73      111.80     14.16 o
  -2   0  22      135.77      128.31     16.46 o
   0   0  22       22.47       25.72      9.45 o
   2   0  22       92.53       86.84     12.47 o
  -9   1  22        0.01       -3.18      5.62 o
  -8   1  22       18.45       11.46      5.82 o
  -7   1  22       16.30       22.74      6.97 o
  -6   1  22      108.97       99.69      9.59 o
  -5   1  22       53.55       52.88      7.67 o
  -4   1  22       24.19       17.25      6.32 o
  -3   1  22      115.56      111.43      9.56 o
  -2   1  22       27.97       23.77      6.58 o
  -1   1  22        3.83        4.07      5.11 o
   0   1  22        0.02       -4.26      5.12 o
   1   1  22        2.15       -5.04      5.04 o
   2   1  22        7.82        4.57      5.94 o
   3   1  22        0.01        8.04     15.14 o
  -9   2  22        0.59        4.64      7.37 o
  -8   2  22        0.02        7.69      7.06 o
  -7   2  22        2.58       -5.16      5.95 o
  -6   2  22       82.11       68.86      9.33 o
  -5   2  22        4.85        2.31      5.65 o
  -4   2  22       41.63       51.22      7.79 o
  -3   2  22      212.10      204.59     11.96 o
  -2   2  22        3.71       12.56      6.07 o
  -1   2  22        2.25        3.54      5.09 o
   0   2  22       47.21       64.96      7.61 o
   1   2  22       19.14       13.97      6.23 o
   2   2  22        7.65        1.95      6.45 o
   3   2  22        0.66        2.58     18.99 o
  -8   3  22        2.02       -3.91      6.61 o
  -7   3  22       37.19       44.83      9.74 o
  -6   3  22        0.60       -5.34      5.34 o
  -5   3  22        6.22        3.20      6.46 o
  -4   3  22        0.93       -2.49      5.79 o
  -3   3  22        1.43        2.85      5.73 o
  -2   3  22       39.63       27.21      7.02 o
  -1   3  22       10.64       32.16      6.37 o
   0   3  22       25.76       28.26      6.46 o
   1   3  22        1.98        1.15      6.37 o
   2   3  22       50.90       47.68      9.48 o
  -8   4  22        0.25       -5.44      6.38 o
  -7   4  22       11.57       13.68      7.23 o
  -6   4  22       37.28       42.19      8.22 o
  -5   4  22        2.60       -1.00      5.99 o
  -4   4  22       84.52       78.72      9.04 o
  -3   4  22      169.63      174.38     11.88 o
  -2   4  22       60.35       66.34     10.09 o
  -1   4  22        0.06        3.00      6.47 o
   0   4  22       20.20       20.53      6.47 o
   1   4  22        0.02        2.59      6.45 o
  -7   5  22       63.96       40.49     33.42 o
  -6   5  22      141.95      154.28     12.76 o
  -5   5  22        7.52        7.59      6.82 o
  -4   5  22      188.48      224.66     13.87 o
  -3   5  22        8.17        2.32      6.72 o
  -2   5  22       18.58       22.30      7.50 o
  -1   5  22      108.55      103.53     12.85 o
   0   5  22       18.35       20.53      7.74 o
  -5   6  22        8.27       12.30     20.56 o
  -4   6  22        3.74       -9.63     10.63 o
  -3   6  22        1.12       -1.70      8.71 o
  -2   6  22       16.83        4.00     16.44 o
  -7   0  23       10.89        4.01      9.36 o
  -5   0  23        0.52       -4.76      7.97 o
  -3   0  23        1.06       -7.15      7.31 o
  -1   0  23      199.78      201.57     16.92 o
   1   0  23       12.27        0.56      8.17 o
  -8   1  23        2.04        0.41      6.72 o
  -7   1  23        1.13       -6.37      6.37 o
  -6   1  23       12.58       23.27      7.46 o
  -5   1  23        0.09        2.10      6.53 o
  -4   1  23       36.13       31.26      7.20 o
  -3   1  23        6.98        6.81      6.02 o
  -2   1  23        0.81       -1.16      5.23 o
  -1   1  23        1.15       -1.22      5.59 o
   0   1  23        3.21        2.04      5.86 o
   1   1  23       27.82       13.60      6.69 o
  -8   2  23        1.39       -6.66      6.66 o
  -7   2  23       19.97        9.53      7.05 o
  -6   2  23       14.04       14.85      7.35 o
  -5   2  23        6.42        2.39      6.22 o
  -4   2  23      134.14      155.67     11.52 o
  -3   2  23       76.86       69.77      8.79 o
  -2   2  23        0.00        3.55      5.72 o
  -1   2  23       59.65       68.24      7.87 o
   0   2  23        9.96        3.43      5.88 o
   1   2  23        0.40        0.61      5.67 o
  -7   3  23      123.35      125.92     11.16 o
  -6   3  23        0.27       -3.96      6.05 o
  -5   3  23       12.36        4.20      6.32 o
  -4   3  23        2.16       -4.57      5.72 o
  -3   3  23       19.57       25.03      7.29 o
  -2   3  23       29.22       26.49      7.29 o
  -1   3  23       33.53       43.75      7.40 o
   0   3  23       10.62        0.94      5.89 o
  -6   4  23       22.24       23.86      7.82 o
  -5   4  23       30.08       18.43      7.68 o
  -4   4  23       22.96       29.27      7.61 o
  -3   4  23       79.40       79.85     10.39 o
  -2   4  23       16.48       25.31      7.65 o
  -1   4  23        6.30        9.24      6.30 o
  -4   5  23        8.98       -3.39     19.69 o
  -3   5  23       17.39       20.77     20.59 o
  -6   0  24      140.91      169.69     20.60 o
  -4   0  24        3.88       -6.29      7.78 o
  -2   0  24      301.01      374.21     25.31 o
   0   0  24        3.04        4.38     13.39 o
  -7   1  24        3.51        7.87      7.50 o
  -6   1  24       34.84       44.32      8.86 o
  -5   1  24       49.62       38.37      7.91 o
  -4   1  24       22.76       20.31      7.04 o
  -3   1  24        4.76        0.74      5.96 o
  -2   1  24       29.48       27.44      7.06 o
  -1   1  24        9.56       15.20      6.70 o
   0   1  24       67.10       42.95     17.10 o
  -6   2  24       26.54       24.48      7.25 o
  -5   2  24       77.40      100.46     10.02 o
  -4   2  24       12.14        7.00      6.66 o
  -3   2  24       11.75        9.37      7.71 o
  -2   2  24        0.02       -2.07      5.91 o
  -1   2  24        3.27        0.01      5.84 o
  -5   3  24      111.90      118.88     11.03 o
  -4   3  24        9.64       11.61      6.89 o
  -3   3  24       37.96       42.02      8.02 o
  -2   3  24        5.60       -2.57      7.33 o
 
